# Supplementary material for: Reward contingency gates selective cholinergic suppression of amygdala neurons
Source: eLife. 2024 Feb 20;12:RP89093. doi: 10.7554/eLife.89093 (PMC10942609; doi:10.7554/eLife.89093)
Supplement: Figure 1—source data 1. [file elife-89093-fig1-data1.zip › Figure_1_source_data_1.csv]

Virus	No Photostim	Photostim
ChR2	36.8909512761021	28.5714285714286
ChR2	18.9376443418014	0
ChR2	4.11899313501144	8.33333333333333
eYFP	12.7659574468085	27.2727272727273
eYFP	64.7196261682243	57.1428571428571
ChR2	53.1772575250836	85.4166666666667
ChR2	81.592039800995	88.135593220339
ChR2	84.1584158415842	77.1929824561403
eYFP	97.7215189873418	100
ChR2	14.320987654321	21.4285714285714
eYFP	57.6530612244898	65.625
eYFP	34.1968911917098	38.8888888888889
eYFP	34.9367088607595	40.6779661016949
ChR2	86.6141732283465	85.2941176470588
ChR2	16.4556962025316	13.8461538461538
ChR2	84.2377260981912	92.0634920634921
ChR2	96.0591133004926	100
ChR2	51.6539440203562	59.6774193548387
ChR2	20	18.1818181818182
eYFP	59.1623036649215	65.0793650793651
ChR2	32.8282828282828	52.4590163934426
eYFP	18.407960199005	11.864406779661
ChR2	81.3299232736573	77.4193548387097
ChR2	72.3618090452261	76.1904761904762
ChR2	96.3917525773196	95.5882352941177
eYFP	65.2061855670103	60.8108108108108
eYFP	76.2402088772846	69.8412698412698
eYFP	29.7229219143577	32.1428571428571
