# Supplementary material for: Reward contingency gates selective cholinergic suppression of amygdala neurons
Source: eLife. 2024 Feb 20;12:RP89093. doi: 10.7554/eLife.89093 (PMC10942609; doi:10.7554/eLife.89093)
Supplement: Figure 1—source data 2. [file elife-89093-fig1-data2.zip › Figure1_source_data_2.csv]

Virus	No Photostim	Photostim
ChR2	41.3366336633663	92.4528301886792
ChR2	37.037037037037	100
ChR2	21.8225419664269	83.3333333333333
eYFP	7.12468193384224	3.50877192982456
eYFP	20.8651399491094	19.2982456140351
ChR2	32.1951219512195	95.7446808510638
ChR2	66.6666666666667	80.4878048780488
ChR2	37.9396984924623	91.8367346938776
eYFP	75.0617283950617	77.3584905660377
ChR2	40.4938271604938	95.4545454545455
eYFP	52.9976019184652	60
eYFP	25.1231527093596	17.3076923076923
eYFP	25.3101736972705	22.4137931034483
ChR2	96.2121212121212	98.3050847457627
ChR2	31.7733990147783	23.4042553191489
ChR2	29.8765432098765	34.5454545454545
ChR2	87.3762376237624	100
ChR2	70.9046454767726	91.6666666666667
ChR2	13.5678391959799	7.57575757575758
eYFP	37.0646766169154	21.4285714285714
ChR2	8.23244552058111	76
eYFP	10.0250626566416	7.54716981132075
ChR2	87.75	100
ChR2	72.3039215686274	94.2307692307692
ChR2	89.4736842105263	93.8775510204082
eYFP	76.6331658291457	72.7272727272727
eYFP	70.1711491442543	73.9130434782609
eYFP	3.74064837905237	3.50877192982456
