# Supplementary material for: Reward contingency gates selective cholinergic suppression of amygdala neurons
Source: eLife. 2024 Feb 20;12:RP89093. doi: 10.7554/eLife.89093 (PMC10942609; doi:10.7554/eLife.89093)
Supplement: Figure 1—source data 3. [file elife-89093-fig1-data3.zip › Figure1_source_data_3.csv]

Virus	Pulse0	Pulse1	Pulse2	Pulse10
ChR2	33.9622641509434	72.7272727272727	60	93.1034482758621
ChR2	12.962962962963	12.1212121212121	23.2558139534884	31.8181818181818
eYFP	31.1111111111111	32.3529411764706	44.1176470588235	38.8888888888889
ChR2	9.43396226415094	25	28.2051282051282	41.3793103448276
eYFP	57.7777777777778	55.5555555555556	70.5882352941177	50
eYFP	30.6122448979592	17.1428571428571	25.7142857142857	16.1290322580645
eYFP	21.1538461538462	3.33333333333333	14.7058823529412	14.2857142857143
ChR2	25.4901960784314	46.6666666666667	36.6666666666667	39.3939393939394
eYFP	24.390243902439	31.4285714285714	22.7272727272727	43.1818181818182
ChR2	43.3962264150943	65.5172413793103	88.4615384615385	100
eYFP	41.304347826087	51.7241379310345	44.1176470588235	39.3939393939394
ChR2	62.5	96.6666666666667	100	100
ChR2	47.9166666666667	47.0588235294118	73.0769230769231	92.8571428571429
ChR2	78.7234042553192	79.4117647058823	86.1111111111111	88.8888888888889
ChR2	42.5925925925926	63.6363636363636	88.4615384615385	97.0588235294118
ChR2	71.6981132075472	91.6666666666667	76	100
ChR2	72.2222222222222	77.2727272727273	76.1904761904762	80
eYFP	22.9166666666667	22.5806451612903	27.7777777777778	18.75
ChR2	65.3061224489796	72.4137931034483	91.8918918918919	100
ChR2	74.5098039215686	82.6086956521739	75.8620689655172	92.1052631578947
ChR2	10.8695652173913	31.7073170731707	53.3333333333333	75.609756097561
ChR2	75.4716981132076	82.3529411764706	67.741935483871	84.2105263157895
ChR2	87.2727272727273	94.2857142857143	90.625	100
eYFP	23.5294117647059	14.2857142857143	13.7931034482759	14.7058823529412
eYFP	61.9047619047619	60	55.5555555555556	54.2857142857143
ChR2	36	57.6923076923077	72.7272727272727	84
ChR2	60.8695652173913	82.7586206896552	78.7878787878788	97.6744186046512
ChR2	84.4444444444444	92.3076923076923	91.6666666666667	97.0588235294118
eYFP	58.5365853658537	48.4848484848485	60.5263157894737	45.4545454545455
eYFP	71.1111111111111	76.6666666666667	67.741935483871	82.6086956521739
