# Supplementary material for: Reward contingency gates selective cholinergic suppression of amygdala neurons
Source: eLife. 2024 Feb 20;12:RP89093. doi: 10.7554/eLife.89093 (PMC10942609; doi:10.7554/eLife.89093)
Supplement: Figure 1—source data 4. [file elife-89093-fig1-data4.zip]

Archive with 1 entries (1 files):
- Figure1_source_data_4.csv
