# Supplementary material for: Reward contingency gates selective cholinergic suppression of amygdala neurons
Source: eLife. 2024 Feb 20;12:RP89093. doi: 10.7554/eLife.89093 (PMC10942609; doi:10.7554/eLife.89093)
Supplement: Figure 1—source data 4. [file elife-89093-fig1-data4.zip › Figure1_source_data_4.csv]

Virus	Pulse0	Pulse1	Pulse2	Pulse10
ChR2	703.5	413.5	523	451
ChR2	790	1476	504	535
eYFP	805.5	587	1835	1132
ChR2	2101	259	382	481.5
eYFP	718	1049.5	1057	1341.5
eYFP	1035	1629	1193	2263
eYFP	1526	47	900	1177
ChR2	1278	2014	1775	1761
eYFP	934	1543	2063	1323
ChR2	1358	341	290	355
eYFP	748	804	602	1044
ChR2	1156	291	241	283.5
ChR2	1317.5	627	480	454
ChR2	1241	591	494	436
ChR2	1052	460	447	386
ChR2	598.5	722	579	404
ChR2	676	1030	1238.5	678
eYFP	2011	751	1261.5	317
ChR2	999.5	351	284.5	362.5
ChR2	725.5	485	321	419
ChR2	1334	251	461.5	493
ChR2	799	702.5	842	362.5
ChR2	848	298	275	305
eYFP	1352.5	1146.5	1330.5	952
eYFP	876.5	1270	1462	564
ChR2	740	458	371.5	395
ChR2	1028.5	392	333.5	408
ChR2	777	448.5	263	455
eYFP	1554.5	1461.5	1475	1497
eYFP	922.5	740	842	924
