# Supplementary material for: Reward contingency gates selective cholinergic suppression of amygdala neurons
Source: eLife. 2024 Feb 20;12:RP89093. doi: 10.7554/eLife.89093 (PMC10942609; doi:10.7554/eLife.89093)
Supplement: Figure 1—figure supplement 1—source data 2. [file elife-89093-fig1-figsupp1-data2.zip › FigS1D.csv]

Virus	RewardedWindow	UnrewardedWindow
ChR2	30.4740406320542	25.8823529411765
ChR2	84.8130841121495	79.5180722891566
ChR2	39.5833333333333	41.1764705882353
eYFP	47.5972540045767	45.8823529411765
eYFP	67.5287356321839	72.0588235294118
ChR2	58.1609195402299	57.1428571428571
ChR2	95.4545454545455	93
ChR2	98.9510489510489	97.7272727272727
eYFP	99.0476190476191	100
ChR2	56.5445026178011	59.8484848484849
eYFP	45.2797202797203	45.0381679389313
eYFP	64.4859813084112	68.4782608695652
eYFP	38.7706855791962	32.6315789473684
ChR2	92.9577464788732	89.8989898989899
ChR2	44.4444444444444	38
ChR2	62.70783847981	64.8936170212766
ChR2	96.1904761904762	95.049504950495
ChR2	80.5620608899297	80.6122448979592
ChR2	33.160621761658	29.7520661157025
eYFP	46.2994836488812	50
ChR2	29.8206278026906	42.3529411764706
eYFP	66.0550458715596	69.3877551020408
ChR2	86.9047619047619	87.6288659793814
ChR2	69.811320754717	77.319587628866
ChR2	55.2727272727273	54.2635658914729
eYFP	83.3729216152019	79.3814432989691
eYFP	75.1184834123223	76.4705882352941
eYFP	67.4311926605505	68.75
