# Supplementary material for: Reward contingency gates selective cholinergic suppression of amygdala neurons
Source: eLife. 2024 Feb 20;12:RP89093. doi: 10.7554/eLife.89093 (PMC10942609; doi:10.7554/eLife.89093)
Supplement: Figure 1—figure supplement 1—source data 3. [file elife-89093-fig1-figsupp1-data3.zip › FigS1E.csv]

Virus	Value
ChR2	137
ChR2	367
ChR2	172
eYFP	210
eYFP	236
ChR2	254
ChR2	400
ChR2	566
eYFP	417
ChR2	329
eYFP	260
eYFP	277
eYFP	167
ChR2	397
ChR2	191
ChR2	265
ChR2	405
ChR2	345
ChR2	193
eYFP	270
ChR2	136
eYFP	309
ChR2	366
ChR2	296
ChR2	153
eYFP	352
eYFP	318
eYFP	148
