# Supplementary material for: Reward contingency gates selective cholinergic suppression of amygdala neurons
Source: eLife. 2024 Feb 20;12:RP89093. doi: 10.7554/eLife.89093 (PMC10942609; doi:10.7554/eLife.89093)
Supplement: Figure 1—figure supplement 1—source data 4. [file elife-89093-fig1-figsupp1-data4.zip › FigS1F.csv]

Virus	Value
ChR2	0.273926743207163
ChR2	1.04742797204417
ChR2	0.602260222528864
eYFP	0.412373417761963
eYFP	1.09799575461188
ChR2	0.275513373911252
ChR2	1.55902847610823
ChR2	2.10800635220933
eYFP	2.90276044915783
ChR2	1.512174562713
eYFP	1.2309445679353
eYFP	0.978810272206758
eYFP	0.497778342308005
ChR2	1.0458574918392
ChR2	0.676579316715935
ChR2	0.887321743207927
ChR2	1.78081441895156
ChR2	1.72964423364388
ChR2	0.470700444850299
eYFP	0.534996098936047
ChR2	0.535631727987227
eYFP	0.808639170197737
ChR2	1.78217812037416
ChR2	1.20513583250825
ChR2	0.803179520724052
eYFP	1.6798346864996
eYFP	1.72991070065657
eYFP	1.24843406073506
