# Supplementary material for: Reward contingency gates selective cholinergic suppression of amygdala neurons
Source: eLife. 2024 Feb 20;12:RP89093. doi: 10.7554/eLife.89093 (PMC10942609; doi:10.7554/eLife.89093)
Supplement: Figure 1—figure supplement 1—source data 5. [file elife-89093-fig1-figsupp1-data5.zip › FigS1G.csv]

Virus	Value
ChR2	0.743694060211554
ChR2	0.729932215483411
ChR2	0.775715390564578
eYFP	0.465909090909091
eYFP	0.787907686439062
ChR2	0.787726838586437
ChR2	0.929560424788278
ChR2	0.855960264900662
eYFP	0.90966337557335
ChR2	0.886860174781523
eYFP	0.650326797385621
eYFP	0.844052224371373
eYFP	0.872844827586207
ChR2	0.68418024928092
ChR2	0.509398496240602
ChR2	0.640106563332526
ChR2	0.74941676958968
ChR2	0.914014598540146
ChR2	0.911810291382517
eYFP	0.639133921411387
ChR2	0.804073319755601
eYFP	0.680360027694438
ChR2	0.776335772469971
ChR2	0.882837238758708
ChR2	0.843417176523907
eYFP	0.928519540897864
eYFP	0.915148948185797
eYFP	0.796541786743516
