# Supplementary material for: Reward contingency gates selective cholinergic suppression of amygdala neurons
Source: eLife. 2024 Feb 20;12:RP89093. doi: 10.7554/eLife.89093 (PMC10942609; doi:10.7554/eLife.89093)
Supplement: Figure 1—figure supplement 1—source data 6. [file elife-89093-fig1-figsupp1-data6.zip › FigS1H.csv]

Virus	Value
ChR2	3
ChR2	4
ChR2	5
eYFP	3
eYFP	5
ChR2	5
ChR2	5
ChR2	5
eYFP	8
ChR2	7
eYFP	4
eYFP	4
eYFP	6
ChR2	4
ChR2	4
ChR2	5
ChR2	7
ChR2	6
ChR2	4
eYFP	4
ChR2	5
eYFP	4
ChR2	4
ChR2	6
ChR2	5
eYFP	7
eYFP	7
eYFP	6
