# Supplementary material for: Reward contingency gates selective cholinergic suppression of amygdala neurons
Source: eLife. 2024 Feb 20;12:RP89093. doi: 10.7554/eLife.89093 (PMC10942609; doi:10.7554/eLife.89093)
Supplement: Figure 1—figure supplement 1—source data 7. [file elife-89093-fig1-figsupp1-data7.zip › FigS1I.csv]

Virus	Value
ChR2	14.8760330578512
ChR2	4.69957636122178
ChR2	10.8761329305136
eYFP	15.6521739130435
eYFP	4.92555213675214
ChR2	7.41248648648649
ChR2	2.92921074043938
ChR2	4.13318025258324
eYFP	2.91970802919708
ChR2	5.31757754800591
eYFP	13.2352941176471
eYFP	4.44444444444444
eYFP	11.8811881188119
ChR2	5.40540540540541
ChR2	11.7263843648208
ChR2	8.51063829787234
ChR2	4.61538461538461
ChR2	3.95604395604396
ChR2	20.2247191011236
eYFP	22.9908421052632
ChR2	12.7208480565371
eYFP	7.6271186440678
ChR2	3.80952380952381
ChR2	4.71821756225426
ChR2	5.88235294117647
eYFP	4.05405405405405
eYFP	4.40097799511002
eYFP	5.4722447761194
