# Supplementary material for: Reward contingency gates selective cholinergic suppression of amygdala neurons
Source: eLife. 2024 Feb 20;12:RP89093. doi: 10.7554/eLife.89093 (PMC10942609; doi:10.7554/eLife.89093)
Supplement: Figure 1—figure supplement 2—source data 1. [file elife-89093-fig1-figsupp2-data1.zip › eLife-VOR-RA-2023-89093/FigS2A.csv]

AnimalID	Virus	Session	Laser	resp_rate_opto
3498	ChR2	1	LaserOff	0.368909513
3498	ChR2	1	LaserOn	0.285714286
3498	ChR2	2	LaserOff	0.419512195
3498	ChR2	2	LaserOn	0.632653061
3498	ChR2	3	LaserOff	0.413366337
3498	ChR2	3	LaserOn	0.924528302
3620	ChR2	1	LaserOff	0.189376443
3620	ChR2	1	LaserOn	0
3620	ChR2	2	LaserOff	0.345
3620	ChR2	2	LaserOn	0.963636364
3620	ChR2	3	LaserOff	0.37037037
3620	ChR2	3	LaserOn	1
3621	ChR2	1	LaserOff	0.041189931
3621	ChR2	1	LaserOn	0.083333333
3621	ChR2	2	LaserOff	0.23325062
3621	ChR2	2	LaserOn	0.52
3621	ChR2	3	LaserOff	0.21822542
3621	ChR2	3	LaserOn	0.833333333
3635	eYFP	1	LaserOff	0.127659574
3635	eYFP	1	LaserOn	0.272727273
3635	eYFP	2	LaserOff	0.016129032
3635	eYFP	2	LaserOn	0
3635	eYFP	3	LaserOff	0.071246819
3635	eYFP	3	LaserOn	0.035087719
3504	eYFP	1	LaserOff	0.647196262
3504	eYFP	1	LaserOn	0.571428571
3504	eYFP	2	LaserOff	0.26097561
3504	eYFP	2	LaserOn	0.367346939
3504	eYFP	3	LaserOff	0.208651399
3504	eYFP	3	LaserOn	0.192982456
4648	ChR2	1	LaserOff	0.531772575
4648	ChR2	1	LaserOn	0.854166667
4648	ChR2	2	LaserOff	0.510273973
4648	ChR2	2	LaserOn	0.87804878
4648	ChR2	3	LaserOff	0.32195122
4648	ChR2	3	LaserOn	0.957446809
4770	ChR2	1	LaserOff	0.815920398
4770	ChR2	1	LaserOn	0.881355932
4770	ChR2	2	LaserOff	0.618453865
4770	ChR2	2	LaserOn	0.862068966
4770	ChR2	3	LaserOff	0.666666667
4770	ChR2	3	LaserOn	0.804878049
4774	ChR2	1	LaserOff	0.841584158
4774	ChR2	1	LaserOn	0.771929825
4774	ChR2	2	LaserOff	0.644607843
4774	ChR2	2	LaserOn	0.911111111
4774	ChR2	3	LaserOff	0.379396985
4774	ChR2	3	LaserOn	0.918367347
4775	eYFP	1	LaserOff	0.97721519
4775	eYFP	1	LaserOn	1
4775	eYFP	2	LaserOff	0.916666667
4775	eYFP	2	LaserOn	0.887096774
4775	eYFP	3	LaserOff	0.750617284
4775	eYFP	3	LaserOn	0.773584906
4776	ChR2	1	LaserOff	0.143209877
4776	ChR2	1	LaserOn	0.214285714
4776	ChR2	2	LaserOff	0.293556086
4776	ChR2	2	LaserOn	0.32
4776	ChR2	3	LaserOff	0.404938272
4776	ChR2	3	LaserOn	0.954545455
4777	eYFP	1	LaserOff	0.576530612
4777	eYFP	1	LaserOn	0.65625
4777	eYFP	2	LaserOff	0.484486874
4777	eYFP	2	LaserOn	0.536585366
4777	eYFP	3	LaserOff	0.529976019
4777	eYFP	3	LaserOn	0.6
5710	eYFP	1	LaserOff	0.341968912
5710	eYFP	1	LaserOn	0.388888889
5710	eYFP	2	LaserOff	0.285365854
5710	eYFP	2	LaserOn	0.404255319
5710	eYFP	3	LaserOff	0.251231527
5710	eYFP	3	LaserOn	0.173076923
5177	eYFP	1	LaserOff	0.349367089
5177	eYFP	1	LaserOn	0.406779661
5177	eYFP	2	LaserOff	0.229591837
5177	eYFP	2	LaserOn	0.157894737
5177	eYFP	3	LaserOff	0.253101737
5177	eYFP	3	LaserOn	0.224137931
5235	ChR2	1	LaserOff	0.866141732
5235	ChR2	1	LaserOn	0.852941176
5235	ChR2	2	LaserOff	0.877149877
5235	ChR2	2	LaserOn	0.823529412
5235	ChR2	3	LaserOff	0.962121212
5235	ChR2	3	LaserOn	0.983050847
5237	ChR2	1	LaserOff	0.164556962
5237	ChR2	1	LaserOn	0.138461538
5237	ChR2	2	LaserOff	0.373096447
5237	ChR2	2	LaserOn	0.278688525
5237	ChR2	3	LaserOff	0.31773399
5237	ChR2	3	LaserOn	0.234042553
5534	ChR2	1	LaserOff	0.842377261
5534	ChR2	1	LaserOn	0.920634921
5534	ChR2	2	LaserOff	0.535175879
5534	ChR2	2	LaserOn	0.76
5534	ChR2	3	LaserOff	0.298765432
5534	ChR2	3	LaserOn	0.345454545
5536	ChR2	1	LaserOff	0.960591133
5536	ChR2	1	LaserOn	1
5536	ChR2	2	LaserOff	0.918158568
5536	ChR2	2	LaserOn	0.96875
5536	ChR2	3	LaserOff	0.873762376
5536	ChR2	3	LaserOn	1
5542	ChR2	1	LaserOff	0.51653944
5542	ChR2	1	LaserOn	0.596774194
5542	ChR2	2	LaserOff	0.527777778
5542	ChR2	2	LaserOn	0.524590164
5542	ChR2	3	LaserOff	0.709046455
5542	ChR2	3	LaserOn	0.916666667
4336	ChR2	1	LaserOff	0.2
4336	ChR2	1	LaserOn	0.181818182
4336	ChR2	2	LaserOff	0.114832536
4336	ChR2	2	LaserOn	0.06
4336	ChR2	3	LaserOff	0.135678392
4336	ChR2	3	LaserOn	0.075757576
4337	eYFP	1	LaserOff	0.591623037
4337	eYFP	1	LaserOn	0.650793651
4337	eYFP	2	LaserOff	0.404878049
4337	eYFP	2	LaserOn	0.283018868
4337	eYFP	3	LaserOff	0.370646766
4337	eYFP	3	LaserOn	0.214285714
4650	ChR2	1	LaserOff	0.328282828
4650	ChR2	1	LaserOn	0.524590164
4650	ChR2	2	LaserOff	0.098086124
4650	ChR2	2	LaserOn	0.227272727
4650	ChR2	3	LaserOff	0.082324455
4650	ChR2	3	LaserOn	0.76
4853	eYFP	1	LaserOff	0.184079602
4853	eYFP	1	LaserOn	0.118644068
4853	eYFP	2	LaserOff	0.072916667
4853	eYFP	2	LaserOn	0.013333333
4853	eYFP	3	LaserOff	0.100250627
4853	eYFP	3	LaserOn	0.075471698
5706	ChR2	1	LaserOff	0.813299233
5706	ChR2	1	LaserOn	0.774193548
5706	ChR2	2	LaserOff	0.702020202
5706	ChR2	2	LaserOn	0.771929825
5706	ChR2	3	LaserOff	0.8775
5706	ChR2	3	LaserOn	1
5548	ChR2	1	LaserOff	0.72361809
5548	ChR2	1	LaserOn	0.761904762
5548	ChR2	2	LaserOff	0.895522388
5548	ChR2	2	LaserOn	0.94
5548	ChR2	3	LaserOff	0.723039216
5548	ChR2	3	LaserOn	0.942307692
5549	ChR2	1	LaserOff	0.963917526
5549	ChR2	1	LaserOn	0.955882353
5549	ChR2	2	LaserOff	0.874686717
5549	ChR2	2	LaserOn	0.958333333
5549	ChR2	3	LaserOff	0.894736842
5549	ChR2	3	LaserOn	0.93877551
5550	eYFP	1	LaserOff	0.652061856
5550	eYFP	1	LaserOn	0.608108108
5550	eYFP	2	LaserOff	0.803069054
5550	eYFP	2	LaserOn	0.833333333
5550	eYFP	3	LaserOff	0.766331658
5550	eYFP	3	LaserOn	0.727272727
5551	eYFP	1	LaserOff	0.762402089
5551	eYFP	1	LaserOn	0.698412698
5551	eYFP	2	LaserOff	0.616707617
5551	eYFP	2	LaserOn	0.660377358
5551	eYFP	3	LaserOff	0.701711491
5551	eYFP	3	LaserOn	0.739130435
5552	eYFP	1	LaserOff	0.297229219
5552	eYFP	1	LaserOn	0.321428571
5552	eYFP	2	LaserOff	0.230576441
5552	eYFP	2	LaserOn	0.216666667
5552	eYFP	3	LaserOff	0.037406484
5552	eYFP	3	LaserOn	0.035087719
