# Supplementary material for: Reward contingency gates selective cholinergic suppression of amygdala neurons
Source: eLife. 2024 Feb 20;12:RP89093. doi: 10.7554/eLife.89093 (PMC10942609; doi:10.7554/eLife.89093)
Supplement: Figure 1—figure supplement 2—source data 2. [file elife-89093-fig1-figsupp2-data2.zip › FigS2B.csv]

AnimalID	Virus	Session	Laser	med_rt_opto
3498	ChR2	1	LaserOff	1.392
3498	ChR2	1	LaserOn	0.3855
3498	ChR2	2	LaserOff	1.238
3498	ChR2	2	LaserOn	0.214
3498	ChR2	3	LaserOff	1.4805
3498	ChR2	3	LaserOn	0.152
3620	ChR2	1	LaserOff	1.1055
3620	ChR2	1	LaserOn	NaN
3620	ChR2	2	LaserOff	1.126
3620	ChR2	2	LaserOn	0.135
3620	ChR2	3	LaserOff	1.165
3620	ChR2	3	LaserOn	0.111
3621	ChR2	1	LaserOff	0.829
3621	ChR2	1	LaserOn	1.719
3621	ChR2	2	LaserOff	1.055
3621	ChR2	2	LaserOn	0.431
3621	ChR2	3	LaserOff	1.214
3621	ChR2	3	LaserOn	0.114
3635	eYFP	1	LaserOff	0.3465
3635	eYFP	1	LaserOn	0.21
3635	eYFP	2	LaserOff	0.283
3635	eYFP	2	LaserOn	NaN
3635	eYFP	3	LaserOff	0.654
3635	eYFP	3	LaserOn	1.3
3504	eYFP	1	LaserOff	0.4475
3504	eYFP	1	LaserOn	0.4305
3504	eYFP	2	LaserOff	1.202
3504	eYFP	2	LaserOn	0.5965
3504	eYFP	3	LaserOff	1.234
3504	eYFP	3	LaserOn	0.494
4648	ChR2	1	LaserOff	0.922
4648	ChR2	1	LaserOn	0.3805
4648	ChR2	2	LaserOff	1.2825
4648	ChR2	2	LaserOn	0.1935
4648	ChR2	3	LaserOff	1.253
4648	ChR2	3	LaserOn	0.228
4770	ChR2	1	LaserOff	0.535
4770	ChR2	1	LaserOn	0.392
4770	ChR2	2	LaserOff	0.713
4770	ChR2	2	LaserOn	0.5085
4770	ChR2	3	LaserOff	0.821
4770	ChR2	3	LaserOn	0.491
4774	ChR2	1	LaserOff	0.4545
4774	ChR2	1	LaserOn	0.2075
4774	ChR2	2	LaserOff	0.5615
4774	ChR2	2	LaserOn	0.476
4774	ChR2	3	LaserOff	0.9555
4774	ChR2	3	LaserOn	0.557
4775	eYFP	1	LaserOff	0.477
4775	eYFP	1	LaserOn	0.785
4775	eYFP	2	LaserOff	0.556
4775	eYFP	2	LaserOn	0.806
4775	eYFP	3	LaserOff	0.501
4775	eYFP	3	LaserOn	0.511
4776	ChR2	1	LaserOff	1.3205
4776	ChR2	1	LaserOn	1.2365
4776	ChR2	2	LaserOff	0.624
4776	ChR2	2	LaserOn	0.541
4776	ChR2	3	LaserOff	0.913
4776	ChR2	3	LaserOn	0.4025
4777	eYFP	1	LaserOff	0.399
4777	eYFP	1	LaserOn	0.6535
4777	eYFP	2	LaserOff	0.586
4777	eYFP	2	LaserOn	0.641
4777	eYFP	3	LaserOff	0.5925
4777	eYFP	3	LaserOn	1.277
5710	eYFP	1	LaserOff	0.999
5710	eYFP	1	LaserOn	0.727
5710	eYFP	2	LaserOff	0.743
5710	eYFP	2	LaserOn	1.027
5710	eYFP	3	LaserOff	1.135
5710	eYFP	3	LaserOn	0.446
5177	eYFP	1	LaserOff	0.8415
5177	eYFP	1	LaserOn	0.642
5177	eYFP	2	LaserOff	0.9615
5177	eYFP	2	LaserOn	0.676
5177	eYFP	3	LaserOff	0.781
5177	eYFP	3	LaserOn	1.925
5235	ChR2	1	LaserOff	0.8295
5235	ChR2	1	LaserOn	0.871
5235	ChR2	2	LaserOff	1.0235
5235	ChR2	2	LaserOn	0.872
5235	ChR2	3	LaserOff	0.834
5235	ChR2	3	LaserOn	0.9005
5237	ChR2	1	LaserOff	0.779
5237	ChR2	1	LaserOn	0.268
5237	ChR2	2	LaserOff	0.6345
5237	ChR2	2	LaserOn	0.398
5237	ChR2	3	LaserOff	0.869
5237	ChR2	3	LaserOn	0.586
5534	ChR2	1	LaserOff	0.623
5534	ChR2	1	LaserOn	0.4405
5534	ChR2	2	LaserOff	0.671
5534	ChR2	2	LaserOn	0.534
5534	ChR2	3	LaserOff	0.8
5534	ChR2	3	LaserOn	0.762
5536	ChR2	1	LaserOff	0.396
5536	ChR2	1	LaserOn	0.179
5536	ChR2	2	LaserOff	0.508
5536	ChR2	2	LaserOn	0.326
5536	ChR2	3	LaserOff	0.4485
5536	ChR2	3	LaserOn	0.299
5542	ChR2	1	LaserOff	0.508
5542	ChR2	1	LaserOn	0.447
5542	ChR2	2	LaserOff	0.609
5542	ChR2	2	LaserOn	0.37
5542	ChR2	3	LaserOff	0.396
5542	ChR2	3	LaserOn	0.4025
4336	ChR2	1	LaserOff	0.737
4336	ChR2	1	LaserOn	0.628
4336	ChR2	2	LaserOff	1.095
4336	ChR2	2	LaserOn	0.728
4336	ChR2	3	LaserOff	1.179
4336	ChR2	3	LaserOn	1.56
4337	eYFP	1	LaserOff	0.9225
4337	eYFP	1	LaserOn	0.879
4337	eYFP	2	LaserOff	0.796
4337	eYFP	2	LaserOn	0.941
4337	eYFP	3	LaserOff	0.881
4337	eYFP	3	LaserOn	1.807
4650	ChR2	1	LaserOff	1.069
4650	ChR2	1	LaserOn	0.7675
4650	ChR2	2	LaserOff	0.962
4650	ChR2	2	LaserOn	0.651
4650	ChR2	3	LaserOff	1.0965
4650	ChR2	3	LaserOn	0.719
4853	eYFP	1	LaserOff	0.785
4853	eYFP	1	LaserOn	0.512
4853	eYFP	2	LaserOff	1.628
4853	eYFP	2	LaserOn	0.16
4853	eYFP	3	LaserOff	0.955
4853	eYFP	3	LaserOn	1.27
5706	ChR2	1	LaserOff	0.535
5706	ChR2	1	LaserOn	0.333
5706	ChR2	2	LaserOff	0.662
5706	ChR2	2	LaserOn	0.3835
5706	ChR2	3	LaserOff	0.5705
5706	ChR2	3	LaserOn	0.337
5548	ChR2	1	LaserOff	0.425
5548	ChR2	1	LaserOn	0.2785
5548	ChR2	2	LaserOff	0.539
5548	ChR2	2	LaserOn	0.363
5548	ChR2	3	LaserOff	0.613
5548	ChR2	3	LaserOn	0.425
5549	ChR2	1	LaserOff	0.5175
5549	ChR2	1	LaserOn	0.367
5549	ChR2	2	LaserOff	0.773
5549	ChR2	2	LaserOn	0.583
5549	ChR2	3	LaserOff	0.737
5549	ChR2	3	LaserOn	0.5615
5550	eYFP	1	LaserOff	0.615
5550	eYFP	1	LaserOn	0.229
5550	eYFP	2	LaserOff	0.706
5550	eYFP	2	LaserOn	1.2715
5550	eYFP	3	LaserOff	0.6395
5550	eYFP	3	LaserOn	0.36
5551	eYFP	1	LaserOff	0.929
5551	eYFP	1	LaserOn	0.8405
5551	eYFP	2	LaserOff	1.069
5551	eYFP	2	LaserOn	1.332
5551	eYFP	3	LaserOff	0.7645
5551	eYFP	3	LaserOn	0.6815
5552	eYFP	1	LaserOff	1.005
5552	eYFP	1	LaserOn	0.9995
5552	eYFP	2	LaserOff	0.958
5552	eYFP	2	LaserOn	1.055
5552	eYFP	3	LaserOff	0.745
5552	eYFP	3	LaserOn	1.541
