# Supplementary material for: Reward contingency gates selective cholinergic suppression of amygdala neurons
Source: eLife. 2024 Feb 20;12:RP89093. doi: 10.7554/eLife.89093 (PMC10942609; doi:10.7554/eLife.89093)
Supplement: Figure 1—figure supplement 2—source data 3. [file elife-89093-fig1-figsupp2-data3.zip › FigS2C.csv]

AnimalID	Virus	Session	Laser	resp_rate_opto_prev
3498	ChR2	1	LaserOff	0.366589327
3498	ChR2	1	LaserOn	0.323529412
3498	ChR2	2	LaserOff	0.420537897
3498	ChR2	2	LaserOn	0.632653061
3498	ChR2	3	LaserOff	0.47146402
3498	ChR2	3	LaserOn	0.490566038
3620	ChR2	1	LaserOff	0.184757506
3620	ChR2	1	LaserOn	0.083333333
3620	ChR2	2	LaserOff	0.4160401
3620	ChR2	2	LaserOn	0.454545455
3620	ChR2	3	LaserOff	0.425742574
3620	ChR2	3	LaserOn	0.551020408
3621	ChR2	1	LaserOff	0.041284404
3621	ChR2	1	LaserOn	0.083333333
3621	ChR2	2	LaserOff	0.256218905
3621	ChR2	2	LaserOn	0.34
3621	ChR2	3	LaserOff	0.26618705
3621	ChR2	3	LaserOn	0.425531915
3635	eYFP	1	LaserOff	0.132196162
3635	eYFP	1	LaserOn	0.181818182
3635	eYFP	2	LaserOff	0.016166282
3635	eYFP	2	LaserOn	0
3635	eYFP	3	LaserOff	0.066157761
3635	eYFP	3	LaserOn	0.071428571
3504	eYFP	1	LaserOff	0.655737705
3504	eYFP	1	LaserOn	0.464285714
3504	eYFP	2	LaserOff	0.259168704
3504	eYFP	2	LaserOn	0.387755102
3504	eYFP	3	LaserOff	0.204081633
3504	eYFP	3	LaserOn	0.228070175
4648	ChR2	1	LaserOff	0.587248322
4648	ChR2	1	LaserOn	0.520833333
4648	ChR2	2	LaserOff	0.560137457
4648	ChR2	2	LaserOn	0.536585366
4648	ChR2	3	LaserOff	0.386308068
4648	ChR2	3	LaserOn	0.404255319
4770	ChR2	1	LaserOff	0.832917706
4770	ChR2	1	LaserOn	0.779661017
4770	ChR2	2	LaserOff	0.64
4770	ChR2	2	LaserOn	0.724137931
4770	ChR2	3	LaserOff	0.670702179
4770	ChR2	3	LaserOn	0.780487805
4774	ChR2	1	LaserOff	0.841191067
4774	ChR2	1	LaserOn	0.789473684
4774	ChR2	2	LaserOff	0.656019656
4774	ChR2	2	LaserOn	0.822222222
4774	ChR2	3	LaserOff	0.439698492
4774	ChR2	3	LaserOn	0.4375
4775	eYFP	1	LaserOff	0.987309645
4775	eYFP	1	LaserOn	0.947368421
4775	eYFP	2	LaserOff	0.908860759
4775	eYFP	2	LaserOn	0.951612903
4775	eYFP	3	LaserOff	0.747524752
4775	eYFP	3	LaserOn	0.811320755
4776	ChR2	1	LaserOff	0.160891089
4776	ChR2	1	LaserOn	0.089285714
4776	ChR2	2	LaserOff	0.299043062
4776	ChR2	2	LaserOn	0.28
4776	ChR2	3	LaserOff	0.433168317
4776	ChR2	3	LaserOn	0.704545455
4777	eYFP	1	LaserOff	0.608695652
4777	eYFP	1	LaserOn	0.46875
4777	eYFP	2	LaserOff	0.473684211
4777	eYFP	2	LaserOn	0.658536585
4777	eYFP	3	LaserOff	0.539568345
4777	eYFP	3	LaserOn	0.5
5710	eYFP	1	LaserOff	0.350649351
5710	eYFP	1	LaserOn	0.347222222
5710	eYFP	2	LaserOff	0.28606357
5710	eYFP	2	LaserOn	0.404255319
5710	eYFP	3	LaserOff	0.249382716
5710	eYFP	3	LaserOn	0.192307692
5177	eYFP	1	LaserOff	0.360406091
5177	eYFP	1	LaserOn	0.338983051
5177	eYFP	2	LaserOff	0.219948849
5177	eYFP	2	LaserOn	0.228070175
5177	eYFP	3	LaserOff	0.263681592
5177	eYFP	3	LaserOn	0.155172414
5235	ChR2	1	LaserOff	0.855263158
5235	ChR2	1	LaserOn	0.926470588
5235	ChR2	2	LaserOff	0.886699507
5235	ChR2	2	LaserOn	0.764705882
5235	ChR2	3	LaserOff	0.964556962
5235	ChR2	3	LaserOn	0.983050847
5237	ChR2	1	LaserOff	0.174683544
5237	ChR2	1	LaserOn	0.078125
5237	ChR2	2	LaserOff	0.374045802
5237	ChR2	2	LaserOn	0.278688525
5237	ChR2	3	LaserOff	0.313580247
5237	ChR2	3	LaserOn	0.276595745
5534	ChR2	1	LaserOff	0.857512953
5534	ChR2	1	LaserOn	0.841269841
5534	ChR2	2	LaserOff	0.549118388
5534	ChR2	2	LaserOn	0.66
5534	ChR2	3	LaserOff	0.294554455
5534	ChR2	3	LaserOn	0.381818182
5536	ChR2	1	LaserOff	0.967980296
5536	ChR2	1	LaserOn	0.962962963
5536	ChR2	2	LaserOff	0.925641026
5536	ChR2	2	LaserOn	0.9375
5536	ChR2	3	LaserOff	0.888337469
5536	ChR2	3	LaserOn	0.905660377
5542	ChR2	1	LaserOff	0.538265306
5542	ChR2	1	LaserOn	0.467741935
5542	ChR2	2	LaserOff	0.511392405
5542	ChR2	2	LaserOn	0.639344262
5542	ChR2	3	LaserOff	0.720588235
5542	ChR2	3	LaserOn	0.833333333
4336	ChR2	1	LaserOff	0.192893401
4336	ChR2	1	LaserOn	0.227272727
4336	ChR2	2	LaserOff	0.11722488
4336	ChR2	2	LaserOn	0.040816327
4336	ChR2	3	LaserOff	0.133501259
4336	ChR2	3	LaserOn	0.090909091
4337	eYFP	1	LaserOff	0.611548556
4337	eYFP	1	LaserOn	0.53968254
4337	eYFP	2	LaserOff	0.391198044
4337	eYFP	2	LaserOn	0.396226415
4337	eYFP	3	LaserOff	0.366583541
4337	eYFP	3	LaserOn	0.261904762
4650	ChR2	1	LaserOff	0.367088608
4650	ChR2	1	LaserOn	0.278688525
4650	ChR2	2	LaserOff	0.103117506
4650	ChR2	2	LaserOn	0.181818182
4650	ChR2	3	LaserOff	0.128640777
4650	ChR2	3	LaserOn	0.38
4853	eYFP	1	LaserOff	0.179551122
4853	eYFP	1	LaserOn	0.152542373
4853	eYFP	2	LaserOff	0.070496084
4853	eYFP	2	LaserOn	0.026666667
4853	eYFP	3	LaserOff	0.105527638
4853	eYFP	3	LaserOn	0.037735849
5706	ChR2	1	LaserOff	0.803069054
5706	ChR2	1	LaserOn	0.852459016
5706	ChR2	2	LaserOff	0.706329114
5706	ChR2	2	LaserOn	0.754385965
5706	ChR2	3	LaserOff	0.897243108
5706	ChR2	3	LaserOn	0.872727273
5548	ChR2	1	LaserOff	0.732997481
5548	ChR2	1	LaserOn	0.714285714
5548	ChR2	2	LaserOff	0.895261845
5548	ChR2	2	LaserOn	0.96
5548	ChR2	3	LaserOff	0.746928747
5548	ChR2	3	LaserOn	0.769230769
5549	ChR2	1	LaserOff	0.958656331
5549	ChR2	1	LaserOn	1
5549	ChR2	2	LaserOff	0.894472362
5549	ChR2	2	LaserOn	0.8125
5549	ChR2	3	LaserOff	0.90647482
5549	ChR2	3	LaserOn	0.857142857
5550	eYFP	1	LaserOff	0.671834625
5550	eYFP	1	LaserOn	0.513513514
5550	eYFP	2	LaserOff	0.805128205
5550	eYFP	2	LaserOn	0.833333333
5550	eYFP	3	LaserOff	0.750629723
5550	eYFP	3	LaserOn	0.854545455
5551	eYFP	1	LaserOff	0.749347258
5551	eYFP	1	LaserOn	0.790322581
5551	eYFP	2	LaserOff	0.633004926
5551	eYFP	2	LaserOn	0.547169811
5551	eYFP	3	LaserOff	0.709046455
5551	eYFP	3	LaserOn	0.688888889
5552	eYFP	1	LaserOff	0.312342569
5552	eYFP	1	LaserOn	0.218181818
5552	eYFP	2	LaserOff	0.233668342
5552	eYFP	2	LaserOn	0.2
5552	eYFP	3	LaserOff	0.035
5552	eYFP	3	LaserOn	0.052631579
