# Supplementary material for: Reward contingency gates selective cholinergic suppression of amygdala neurons
Source: eLife. 2024 Feb 20;12:RP89093. doi: 10.7554/eLife.89093 (PMC10942609; doi:10.7554/eLife.89093)
Supplement: Figure 1—figure supplement 2—source data 4. [file elife-89093-fig1-figsupp2-data4.zip › FigS2D.csv]

AnimalID	Virus	Session	Laser	resp_rate_opto
5044	ChR2	1	LaserOn	0.340425531914894
5044	ChR2	2	LaserOn	0.713286713286713
5045	ChR2	1	LaserOn	0.763157894736842
5045	ChR2	2	LaserOn	0.54
5182	ChR2	1	LaserOn	0.489795918367347
5182	ChR2	2	LaserOn	0.630434782608696
5239	ChR2	1	LaserOn	0.689655172413793
5239	ChR2	2	LaserOn	0.590909090909091
5240	ChR2	1	LaserOn	0.75
5240	ChR2	2	LaserOn	0.769230769230769
5247	ChR2	1	LaserOn	0.902439024390244
5247	ChR2	2	LaserOn	0.84
