# Supplementary material for: Reward contingency gates selective cholinergic suppression of amygdala neurons
Source: eLife. 2024 Feb 20;12:RP89093. doi: 10.7554/eLife.89093 (PMC10942609; doi:10.7554/eLife.89093)
Supplement: Figure 1—figure supplement 2—source data 5. [file elife-89093-fig1-figsupp2-data5.zip › Supplementary_Figure2_source_data_2.csv]

AnimalID	Window	PU1	PR1	PR2	PU2
3498	No Photostim	36.8909512761021	41.9512195121951	41.3366336633663	18.5750636132316
3620	No Photostim	18.9376443418014	34.5	37.037037037037	19.4444444444444
3621	No Photostim	4.11899313501144	23.3250620347395	21.8225419664269	34.1836734693878
3498	Photostim	28.5714285714286	63.265306122449	92.4528301886792	38.0952380952381
3620	Photostim	0	96.3636363636364	100	40.9836065573771
3621	Photostim	8.33333333333333	52	83.3333333333333	59.7014925373134
