# Supplementary material for: Reward contingency gates selective cholinergic suppression of amygdala neurons
Source: eLife. 2024 Feb 20;12:RP89093. doi: 10.7554/eLife.89093 (PMC10942609; doi:10.7554/eLife.89093)
Supplement: Figure 1—figure supplement 4—source data 1. [file elife-89093-fig1-figsupp4-data1.zip › FigS4F.csv]

AnimalID	Virus	RTPPFilter5mWavg_Result
4770	ChR2	0.525195
4774	ChR2	0.57563
4775	eYFP	0.45752
4776	ChR2	0.47691
4777	eYFP	0.50931
5710	eYFP	0.50463
4650	ChR2	0.52921
4853	eYFP	0.497355
5706	ChR2	0.44824
5044	ChR2	0.49601
5045	ChR2	0.56219
5182	ChR2	0.49215
5239	ChR2	0.5108
5240	ChR2	0.553365
5241	eYFP	0.492505
5243	eYFP	0.416405
5247	ChR2	0.544125
5445	ChR2	0.614435
5447	ChR2	0.581615
5494	ChR2	0.53471
5496	ChR2	0.39916
5498	eYFP	0.58782
5499	eYFP	0.545965
5500	ChR2	0.382915
5501	ChR2	0.512065
