# Supplementary material for: Reward contingency gates selective cholinergic suppression of amygdala neurons
Source: eLife. 2024 Feb 20;12:RP89093. doi: 10.7554/eLife.89093 (PMC10942609; doi:10.7554/eLife.89093)
Supplement: Figure 1—figure supplement 4—source data 2. [file elife-89093-fig1-figsupp4-data2.zip › Supplementary_Figure4_source_data_1.csv]

AnimalID	Virus	ts_sec	VelocitycenterpointMean	CentercenterpointCumulativeDuration
3498	ChR2	300	8.38038	35.6023
3498	ChR2	600	6.69146	29.4962
3498	ChR2	900	4.3137	17.9179
3635	eYFP	300	7.88418	39.9066
3635	eYFP	600	8.13485	82.3156
3635	eYFP	900	7.98798	33.033
3620	ChR2	300	3.73973	237.538
3620	ChR2	600	4.8281	214.147
3620	ChR2	900	4.8653	44.6446
3621	ChR2	300	8.00461	57.9913
3621	ChR2	600	7.51493	43.677
3621	ChR2	900	6.96584	24.3911
3625	eYFP	300	9.73294	50.6507
3625	eYFP	600	6.91017	83.5836
3625	eYFP	900	6.37795	48.7487
3504	eYFP	300	8.87456	60.0267
3504	eYFP	600	6.42705	30.8308
3504	eYFP	900	4.96287	44.6113
4202	ChR2	300	6.75513	33.4668
4202	ChR2	600	3.41191	15.8158
4202	ChR2	900	1.15569	0.667334
4336	ChR2	300	10.0625932405625	37.1371
4336	ChR2	600	9.21481307966532	57.1238
4336	ChR2	900	8.49942243922436	64.7981
4337	eYFP	300	8.82647556163942	58.692
4337	eYFP	600	6.71199642776098	92.993
4337	eYFP	900	5.61094803417052	62.963
