# Supplementary material for: Reward contingency gates selective cholinergic suppression of amygdala neurons
Source: eLife. 2024 Feb 20;12:RP89093. doi: 10.7554/eLife.89093 (PMC10942609; doi:10.7554/eLife.89093)
Supplement: Figure 1—figure supplement 4—source data 3. [file elife-89093-fig1-figsupp4-data3.zip › Supplementary_Figure4_source_data_2.csv]

AnimalID	Virus	Velocity	Session
4770	ChR2	11.757767505225	Photostim-Unreinforced
4770	ChR2	4.41850320420284	Photostim-Reinforced
4774	ChR2	2.92997148178542	Photostim-Unreinforced
4774	ChR2	2.72778933552767	Photostim-Reinforced
4775	eYFP	4.52775151741045	Photostim-Unreinforced
4775	eYFP	2.16972417152409	Photostim-Reinforced
4776	ChR2	6.20745048428053	Photostim-Unreinforced
4776	ChR2	4.86783236689042	Photostim-Reinforced
4777	eYFP	11.4778578472756	Photostim-Unreinforced
4777	eYFP	0.726119302017211	Photostim-Reinforced
5710	eYFP	0.190804484371673	Photostim-Unreinforced
5710	eYFP	0.00138451599316858	Photostim-Reinforced
5177	eYFP	2.31603712647063	Photostim-Unreinforced
5177	eYFP	4.00688476809149	Photostim-Reinforced
5235	ChR2	1.26895703262645	Photostim-Unreinforced
5235	ChR2	1.44788373286208	Photostim-Reinforced
5237	ChR2	5.49627676269868	Photostim-Unreinforced
5237	ChR2	7.66868346072483	Photostim-Reinforced
5534	ChR2	1.33330688214851	Photostim-Unreinforced
5534	ChR2	7.32229087729877	Photostim-Reinforced
5536	ChR2	-0.0109061041264141	Photostim-Unreinforced
5536	ChR2	0.00197584443622	Photostim-Reinforced
5542	ChR2	0.0102397341195635	Photostim-Unreinforced
5542	ChR2	0.00599956930373051	Photostim-Reinforced
4336	ChR2	14.4006521583445	Photostim-Unreinforced
4336	ChR2	6.79190911756201	Photostim-Reinforced
4337	eYFP	7.56984618729568	Photostim-Unreinforced
4337	eYFP	4.52034955140762	Photostim-Reinforced
4650	ChR2	3.58042851264654	Photostim-Unreinforced
4650	ChR2	1.73900243345585	Photostim-Reinforced
4853	eYFP	5.81527436746063	Photostim-Unreinforced
4853	eYFP	0.859986290864746	Photostim-Reinforced
5706	ChR2	2.55191064542608	Photostim-Unreinforced
5706	ChR2	2.06762016500466	Photostim-Reinforced
5548	ChR2	-0.0149307463354202	Photostim-Unreinforced
5548	ChR2	0.592195249805292	Photostim-Reinforced
5549	ChR2	0.0132824689398098	Photostim-Unreinforced
5549	ChR2	0.0447676953136545	Photostim-Reinforced
5550	eYFP	0.000796011652092009	Photostim-Unreinforced
5550	eYFP	0.00404599053871413	Photostim-Reinforced
5551	eYFP	0.00815605785066581	Photostim-Unreinforced
5551	eYFP	-0.00768324290280113	Photostim-Reinforced
5552	eYFP	2.88295291357443	Photostim-Unreinforced
5552	eYFP	10.8051956099454	Photostim-Reinforced
