# Supplementary material for: Reward contingency gates selective cholinergic suppression of amygdala neurons
Source: eLife. 2024 Feb 20;12:RP89093. doi: 10.7554/eLife.89093 (PMC10942609; doi:10.7554/eLife.89093)
Supplement: Figure 1—figure supplement 4—source data 4. [file elife-89093-fig1-figsupp4-data4.zip › Supplementary_Figure4_source_data_3.csv]

AnimalID	Virus	Session	Event	Pupil
3498	ChR2	Unreinforced	Opto_on	-0.533276755283468
3498	ChR2	Reinforced	Opto_on	5.68839088831639
3498	ChR2	Unreinforced	ReinfGoNoopto	4.7362463068442
3498	ChR2	Reinforced	ReinfGoNoopto	2.87966779442229
3620	ChR2	Unreinforced	Opto_on	5.24129270435746
3620	ChR2	Reinforced	Opto_on	4.95642985271424
3620	ChR2	Unreinforced	ReinfGoNoopto	3.68368086107458
3620	ChR2	Reinforced	ReinfGoNoopto	NaN
3504	eYFP	Unreinforced	Opto_on	-0.378396142346945
3504	eYFP	Reinforced	Opto_on	0.784581338885435
3504	eYFP	Unreinforced	ReinfGoNoopto	3.57708957984307
3504	eYFP	Reinforced	ReinfGoNoopto	4.52932843660237
4648	ChR2	Unreinforced	Opto_on	2.6677843062175
4648	ChR2	Reinforced	Opto_on	3.19882427261244
4648	ChR2	Unreinforced	ReinfGoNoopto	1.02850021591413
4648	ChR2	Reinforced	ReinfGoNoopto	0.56353417400339
4770	ChR2	Unreinforced	Opto_on	1.14606210191671
4770	ChR2	Reinforced	Opto_on	1.54203849231331
4770	ChR2	Unreinforced	ReinfGoNoopto	0.457175374116834
4770	ChR2	Reinforced	ReinfGoNoopto	1.77755463302014
4774	ChR2	Unreinforced	Opto_on	0.70708196700551
4774	ChR2	Reinforced	Opto_on	2.62906633845168
4774	ChR2	Unreinforced	ReinfGoNoopto	0.49608122537527
4774	ChR2	Reinforced	ReinfGoNoopto	1.55703507981533
4775	eYFP	Unreinforced	Opto_on	0.349168456457033
4775	eYFP	Reinforced	Opto_on	-0.977906867784808
4775	eYFP	Unreinforced	ReinfGoNoopto	-0.153173757654682
4775	eYFP	Reinforced	ReinfGoNoopto	0.653554013465675
4776	ChR2	Unreinforced	Opto_on	2.84798889557353
4776	ChR2	Reinforced	Opto_on	3.36475416820617
4776	ChR2	Unreinforced	ReinfGoNoopto	1.25450270562483
4776	ChR2	Reinforced	ReinfGoNoopto	2.96393275180788
4777	eYFP	Unreinforced	Opto_on	-0.0499275604873568
4777	eYFP	Reinforced	Opto_on	-0.803766656344704
4777	eYFP	Unreinforced	ReinfGoNoopto	-0.391556375193796
4777	eYFP	Reinforced	ReinfGoNoopto	-0.234391528193365
5710	eYFP	Unreinforced	Opto_on	-0.773363635587783
5710	eYFP	Reinforced	Opto_on	0.0645392931513383
5710	eYFP	Unreinforced	ReinfGoNoopto	3.2488077430766
5710	eYFP	Reinforced	ReinfGoNoopto	7.86593516066257
5177	eYFP	Unreinforced	Opto_on	1.26966102353035
5177	eYFP	Reinforced	Opto_on	0.42667158820851
5177	eYFP	Unreinforced	ReinfGoNoopto	3.09998108791333
5177	eYFP	Reinforced	ReinfGoNoopto	0.3524290031693
5235	ChR2	Unreinforced	Opto_on	0.238310898490115
5235	ChR2	Reinforced	Opto_on	0.833679138339996
5235	ChR2	Unreinforced	ReinfGoNoopto	3.32455760528267
5235	ChR2	Reinforced	ReinfGoNoopto	2.80084741804295
5237	ChR2	Unreinforced	Opto_on	0.0478165393732238
5237	ChR2	Reinforced	Opto_on	-0.612116187985848
5237	ChR2	Unreinforced	ReinfGoNoopto	1.10896985460756
5237	ChR2	Reinforced	ReinfGoNoopto	0.131942373198872
5534	ChR2	Unreinforced	Opto_on	3.75058893384292
5534	ChR2	Reinforced	Opto_on	1.71715371221814
5534	ChR2	Unreinforced	ReinfGoNoopto	0.658663316331121
5534	ChR2	Reinforced	ReinfGoNoopto	1.90511906581767
5536	ChR2	Unreinforced	Opto_on	0.41184442991079
5536	ChR2	Reinforced	Opto_on	4.56686997326511
5536	ChR2	Unreinforced	ReinfGoNoopto	2.26211419124749
5536	ChR2	Reinforced	ReinfGoNoopto	3.73039245371584
5542	ChR2	Unreinforced	Opto_on	2.5273467127621
5542	ChR2	Reinforced	Opto_on	2.81054789949398
5542	ChR2	Unreinforced	ReinfGoNoopto	5.05310851041042
5542	ChR2	Reinforced	ReinfGoNoopto	3.61703449485071
4336	ChR2	Unreinforced	Opto_on	2.26036532501262
4336	ChR2	Reinforced	Opto_on	0.672897243168235
4336	ChR2	Unreinforced	ReinfGoNoopto	2.44700272498897
4336	ChR2	Reinforced	ReinfGoNoopto	1.17214461174081
4337	eYFP	Unreinforced	Opto_on	-0.472864028920343
4337	eYFP	Reinforced	Opto_on	-2.13483778500112
4337	eYFP	Unreinforced	ReinfGoNoopto	2.33188961043275
4337	eYFP	Reinforced	ReinfGoNoopto	2.3572293320707
4650	ChR2	Unreinforced	Opto_on	2.9334575685871
4650	ChR2	Reinforced	Opto_on	3.92917394215312
4650	ChR2	Unreinforced	ReinfGoNoopto	2.75164909308914
4650	ChR2	Reinforced	ReinfGoNoopto	3.76613893689683
4853	eYFP	Unreinforced	Opto_on	0.065156747765711
4853	eYFP	Reinforced	Opto_on	-0.522812962402266
4853	eYFP	Unreinforced	ReinfGoNoopto	2.16379672595718
4853	eYFP	Reinforced	ReinfGoNoopto	2.50175166627396
5706	ChR2	Unreinforced	Opto_on	0.496834513693874
5706	ChR2	Reinforced	Opto_on	2.13708031336461
5706	ChR2	Unreinforced	ReinfGoNoopto	0.737338322743433
5706	ChR2	Reinforced	ReinfGoNoopto	0.549887704378081
5548	ChR2	Unreinforced	Opto_on	2.36745047873784
5548	ChR2	Reinforced	Opto_on	7.4649906251707
5548	ChR2	Unreinforced	ReinfGoNoopto	8.51776703767587
5548	ChR2	Reinforced	ReinfGoNoopto	6.35643028590698
5549	ChR2	Unreinforced	Opto_on	-1.03987202884738
5549	ChR2	Reinforced	Opto_on	4.77752059773206
5549	ChR2	Unreinforced	ReinfGoNoopto	3.00321018821219
5549	ChR2	Reinforced	ReinfGoNoopto	1.45867827082765
5550	eYFP	Unreinforced	Opto_on	-1.06528565160201
5550	eYFP	Reinforced	Opto_on	-0.54766986871279
5550	eYFP	Unreinforced	ReinfGoNoopto	NaN
5550	eYFP	Reinforced	ReinfGoNoopto	1.30711089848246
5551	eYFP	Unreinforced	Opto_on	1.58294884836091
5551	eYFP	Reinforced	Opto_on	1.67143505324919
5551	eYFP	Unreinforced	ReinfGoNoopto	6.75414412265763
5551	eYFP	Reinforced	ReinfGoNoopto	3.74476379591481
5552	eYFP	Unreinforced	Opto_on	0.00908272386856565
5552	eYFP	Reinforced	Opto_on	-0.244456579702055
5552	eYFP	Unreinforced	ReinfGoNoopto	5.68268201613287
5552	eYFP	Reinforced	ReinfGoNoopto	3.74624152372433
