# Supplementary material for: Reward contingency gates selective cholinergic suppression of amygdala neurons
Source: eLife. 2024 Feb 20;12:RP89093. doi: 10.7554/eLife.89093 (PMC10942609; doi:10.7554/eLife.89093)
Supplement: Figure 2—source data 1. [file elife-89093-fig2-data1.zip › Figure2_source_data_1.csv]

AnimalID	Virus	Session	Stim	Resp
4770	ChR2	Saline	Tone	0.911764705882353
4770	ChR2	Scop0.3	Tone	0.754901960784314
4770	ChR2	Scop1	Tone	0.448979591836735
4770	ChR2	Mec1	Tone	0.98989898989899
4770	ChR2	Saline	Laser	1
4770	ChR2	Scop0.3	Laser	0.32183908045977
4770	ChR2	Scop1	Laser	0.343137254901961
4770	ChR2	Mec1	Laser	1
4770	ChR2	Saline	Catch	0.444444444444444
4770	ChR2	Scop0.3	Catch	0.138461538461538
4770	ChR2	Scop1	Catch	0.363636363636364
4770	ChR2	Mec1	Catch	0.341463414634146
4774	ChR2	Saline	Tone	0.904255319148936
4774	ChR2	Scop0.3	Tone	0.592592592592593
4774	ChR2	Scop1	Tone	0.301075268817204
4774	ChR2	Mec1	Tone	0.741935483870968
4774	ChR2	Saline	Laser	0.796296296296296
4774	ChR2	Scop0.3	Laser	0.21875
4774	ChR2	Scop1	Laser	0.337078651685393
4774	ChR2	Mec1	Laser	0.752577319587629
4774	ChR2	Saline	Catch	0.196078431372549
4774	ChR2	Scop0.3	Catch	0.28
4774	ChR2	Scop1	Catch	0.464285714285714
4774	ChR2	Mec1	Catch	0.183333333333333
4775	eYFP	Saline	Tone	0.978260869565217
4775	eYFP	Scop0.3	Tone	0.833333333333333
4775	eYFP	Scop1	Tone	0.244897959183673
4775	eYFP	Mec1	Tone	0.88
4775	eYFP	Saline	Laser	0.509259259259259
4775	eYFP	Scop0.3	Laser	0.378378378378378
4775	eYFP	Scop1	Laser	0.326530612244898
4775	eYFP	Mec1	Laser	0.463917525773196
4775	eYFP	Saline	Catch	0.490566037735849
4775	eYFP	Scop0.3	Catch	0.363636363636364
4775	eYFP	Scop1	Catch	0.304347826086957
4775	eYFP	Mec1	Catch	0.5
4776	ChR2	Saline	Tone	0.852631578947368
4776	ChR2	Scop0.3	Tone	0.728155339805825
4776	ChR2	Scop1	Tone	0.0714285714285714
4776	ChR2	Mec1	Tone	0.728155339805825
4776	ChR2	Saline	Laser	0.961904761904762
4776	ChR2	Scop0.3	Laser	0.789473684210526
4776	ChR2	Scop1	Laser	0.0495049504950495
4776	ChR2	Mec1	Laser	0.789473684210526
4776	ChR2	Saline	Catch	0.18
4776	ChR2	Scop0.3	Catch	0.260869565217391
4776	ChR2	Scop1	Catch	0.0666666666666667
4776	ChR2	Mec1	Catch	0.260869565217391
4777	eYFP	Saline	Tone	0.98876404494382
4777	eYFP	Scop0.3	Tone	0.6
4777	eYFP	Scop1	Tone	0.467391304347826
4777	eYFP	Mec1	Tone	0.97752808988764
4777	eYFP	Saline	Laser	0.726415094339623
4777	eYFP	Scop0.3	Laser	0.463636363636364
4777	eYFP	Scop1	Laser	0.495412844036697
4777	eYFP	Mec1	Laser	0.70873786407767
4777	eYFP	Saline	Catch	0.695652173913043
4777	eYFP	Scop0.3	Catch	0.571428571428571
4777	eYFP	Scop1	Catch	0.488888888888889
4777	eYFP	Mec1	Catch	0.565217391304348
5710	eYFP	Saline	Tone	0.971153846153846
5710	eYFP	Scop0.3	Tone	0.978260869565217
5710	eYFP	Scop1	Tone	0.378947368421053
5710	eYFP	Mec1	Tone	0.989795918367347
5710	eYFP	Saline	Laser	0.103092783505155
5710	eYFP	Scop0.3	Laser	0.431578947368421
5710	eYFP	Scop1	Laser	0.0747663551401869
5710	eYFP	Mec1	Laser	0.28125
5710	eYFP	Saline	Catch	0.214285714285714
5710	eYFP	Scop0.3	Catch	0.404255319148936
5710	eYFP	Scop1	Catch	0.130434782608696
5710	eYFP	Mec1	Catch	0.292682926829268
5177	eYFP	Saline	Tone	0.989690721649485
5177	eYFP	Scop0.3	Tone	0.793814432989691
5177	eYFP	Scop1	Tone	0.275510204081633
5177	eYFP	Mec1	Tone	0.87378640776699
5177	eYFP	Saline	Laser	0.278350515463918
5177	eYFP	Scop0.3	Laser	0.273684210526316
5177	eYFP	Scop1	Laser	0.0421052631578947
5177	eYFP	Mec1	Laser	0
5177	eYFP	Saline	Catch	0.319148936170213
5177	eYFP	Scop0.3	Catch	0.26
5177	eYFP	Scop1	Catch	0.02
5177	eYFP	Mec1	Catch	0
5237	ChR2	Saline	Tone	0.474747474747475
5237	ChR2	Scop0.3	Tone	0.226415094339623
5237	ChR2	Scop1	Tone	0.224489795918367
5237	ChR2	Mec1	Tone	0.204081632653061
5237	ChR2	Saline	Laser	0.752941176470588
5237	ChR2	Scop0.3	Laser	0.0531914893617021
5237	ChR2	Scop1	Laser	0.20952380952381
5237	ChR2	Mec1	Laser	0.355769230769231
5237	ChR2	Saline	Catch	0.0833333333333333
5237	ChR2	Scop0.3	Catch	0.0869565217391304
5237	ChR2	Scop1	Catch	0.179487179487179
5237	ChR2	Mec1	Catch	0.0714285714285714
5534	ChR2	Saline	Tone	0.587155963302752
5534	ChR2	Scop0.3	Tone	0.444444444444444
5534	ChR2	Scop1	Tone	0.225490196078431
5534	ChR2	Mec1	Tone	0.0681818181818182
5534	ChR2	Saline	Laser	0.666666666666667
5534	ChR2	Scop0.3	Laser	0.319587628865979
5534	ChR2	Scop1	Laser	0.122641509433962
5534	ChR2	Mec1	Laser	0.019047619047619
5534	ChR2	Saline	Catch	0.41304347826087
5534	ChR2	Scop0.3	Catch	0.2
5534	ChR2	Scop1	Catch	0.0444444444444444
5534	ChR2	Mec1	Catch	0
5536	ChR2	Saline	Tone	0.53
5536	ChR2	Scop0.3	Tone	0.783505154639175
5536	ChR2	Scop1	Tone	0.355555555555556
5536	ChR2	Mec1	Tone	0.695238095238095
5536	ChR2	Saline	Laser	0.755102040816326
5536	ChR2	Scop0.3	Laser	0.676767676767677
5536	ChR2	Scop1	Laser	0.145454545454545
5536	ChR2	Mec1	Laser	0.28735632183908
5536	ChR2	Saline	Catch	0.152173913043478
5536	ChR2	Scop0.3	Catch	0.102040816326531
5536	ChR2	Scop1	Catch	0.186046511627907
5536	ChR2	Mec1	Catch	0.1875
5542	ChR2	Saline	Tone	0.433962264150943
5542	ChR2	Scop0.3	Tone	0.739583333333333
5542	ChR2	Scop1	Tone	0.244897959183673
5542	ChR2	Mec1	Tone	0.397959183673469
5542	ChR2	Saline	Laser	0.673684210526316
5542	ChR2	Scop0.3	Laser	0.519230769230769
5542	ChR2	Scop1	Laser	0.144144144144144
5542	ChR2	Mec1	Laser	0.222222222222222
5542	ChR2	Saline	Catch	0.0892857142857143
5542	ChR2	Scop0.3	Catch	0.3
5542	ChR2	Scop1	Catch	0.116279069767442
5542	ChR2	Mec1	Catch	0.361702127659574
4336	ChR2	Saline	Tone	0.222222222222222
4336	ChR2	Scop0.3	Tone	0.194444444444444
4336	ChR2	Scop1	Tone	0.469026548672566
4336	ChR2	Mec1	Tone	0.215686274509804
4336	ChR2	Saline	Laser	0.182795698924731
4336	ChR2	Scop0.3	Laser	0.319148936170213
4336	ChR2	Scop1	Laser	0.460674157303371
4336	ChR2	Mec1	Laser	0.33
4336	ChR2	Saline	Catch	0.236363636363636
4336	ChR2	Scop0.3	Catch	0.245283018867925
4336	ChR2	Scop1	Catch	0.531914893617021
4336	ChR2	Mec1	Catch	0.224489795918367
4337	eYFP	Saline	Tone	0.83495145631068
4337	eYFP	Scop0.3	Tone	0.733333333333333
4337	eYFP	Scop1	Tone	0.276595744680851
4337	eYFP	Mec1	Tone	0.919191919191919
4337	eYFP	Saline	Laser	0.163265306122449
4337	eYFP	Scop0.3	Laser	0.24468085106383
4337	eYFP	Scop1	Laser	0.257731958762887
4337	eYFP	Mec1	Laser	0.236559139784946
4337	eYFP	Saline	Catch	0.148148148148148
4337	eYFP	Scop0.3	Catch	0.391304347826087
4337	eYFP	Scop1	Catch	0.319148936170213
4337	eYFP	Mec1	Catch	0.25
4650	ChR2	Saline	Tone	0.505376344086022
4650	ChR2	Scop0.3	Tone	0.384615384615385
4650	ChR2	Scop1	Tone	0.359223300970874
4650	ChR2	Mec1	Tone	0.702127659574468
4650	ChR2	Saline	Laser	0.92156862745098
4650	ChR2	Scop0.3	Laser	0.194174757281553
4650	ChR2	Scop1	Laser	0.212765957446809
4650	ChR2	Mec1	Laser	1
4650	ChR2	Saline	Catch	0.170212765957447
4650	ChR2	Scop0.3	Catch	0.245283018867925
4650	ChR2	Scop1	Catch	0.0588235294117647
4650	ChR2	Mec1	Catch	0.215686274509804
4853	eYFP	Saline	Tone	0.898876404494382
4853	eYFP	Scop0.3	Tone	0.383177570093458
4853	eYFP	Scop1	Tone	0.347826086956522
4853	eYFP	Mec1	Tone	0.481818181818182
4853	eYFP	Saline	Laser	0.125
4853	eYFP	Scop0.3	Laser	0.0707070707070707
4853	eYFP	Scop1	Laser	0.141414141414141
4853	eYFP	Mec1	Laser	0.0120481927710843
4853	eYFP	Saline	Catch	0.297872340425532
4853	eYFP	Scop0.3	Catch	0.0232558139534884
4853	eYFP	Scop1	Catch	0.288888888888889
4853	eYFP	Mec1	Catch	0.0416666666666667
5706	ChR2	Saline	Tone	0.95049504950495
5706	ChR2	Scop0.3	Tone	0.887755102040816
5706	ChR2	Scop1	Tone	0.818181818181818
5706	ChR2	Mec1	Tone	0.707547169811321
5706	ChR2	Saline	Laser	1
5706	ChR2	Scop0.3	Laser	0.676470588235294
5706	ChR2	Scop1	Laser	0.480392156862745
5706	ChR2	Mec1	Laser	0.378947368421053
5706	ChR2	Saline	Catch	0.294117647058824
5706	ChR2	Scop0.3	Catch	0.218181818181818
5706	ChR2	Scop1	Catch	0.395833333333333
5706	ChR2	Mec1	Catch	0.36734693877551
5044	ChR2	Saline	Tone	0.969387755102041
5044	ChR2	Scop0.3	Tone	0.954128440366973
5044	ChR2	Scop1	Tone	0.571428571428571
5044	ChR2	Mec1	Tone	0.255102040816327
5044	ChR2	Saline	Laser	0.912087912087912
5044	ChR2	Scop0.3	Laser	0.521739130434783
5044	ChR2	Scop1	Laser	0.257731958762887
5044	ChR2	Mec1	Laser	0.923809523809524
5044	ChR2	Saline	Catch	0.181818181818182
5044	ChR2	Scop0.3	Catch	0.386363636363636
5044	ChR2	Scop1	Catch	0.145833333333333
5044	ChR2	Mec1	Catch	0.1
5045	ChR2	Saline	Tone	0.728155339805825
5045	ChR2	Scop0.3	Tone	0.747572815533981
5045	ChR2	Scop1	Tone	0.146551724137931
5045	ChR2	Mec1	Tone	0.833333333333333
5045	ChR2	Saline	Laser	0.98936170212766
5045	ChR2	Scop0.3	Laser	0.846938775510204
5045	ChR2	Scop1	Laser	0.215909090909091
5045	ChR2	Mec1	Laser	0.990291262135922
5045	ChR2	Saline	Catch	0.369565217391304
5045	ChR2	Scop0.3	Catch	0.658536585365854
5045	ChR2	Scop1	Catch	0.12
5045	ChR2	Mec1	Catch	0.652173913043478
5182	ChR2	Saline	Tone	0.919642857142857
5182	ChR2	Scop0.3	Tone	0.893203883495146
5182	ChR2	Scop1	Tone	0.329896907216495
5182	ChR2	Mec1	Tone	0.923809523809524
5182	ChR2	Saline	Laser	0.932584269662921
5182	ChR2	Scop0.3	Laser	0.605769230769231
5182	ChR2	Scop1	Laser	0.0860215053763441
5182	ChR2	Mec1	Laser	0.93
5182	ChR2	Saline	Catch	0.214285714285714
5182	ChR2	Scop0.3	Catch	0.195652173913043
5182	ChR2	Scop1	Catch	0.155555555555556
5182	ChR2	Mec1	Catch	0.08
5239	ChR2	Saline	Tone	0.982300884955752
5239	ChR2	Scop0.3	Tone	0.978947368421053
5239	ChR2	Scop1	Tone	0.586538461538462
5239	ChR2	Mec1	Tone	0.98
5239	ChR2	Saline	Laser	0.957446808510638
5239	ChR2	Scop0.3	Laser	0.857142857142857
5239	ChR2	Scop1	Laser	0.255102040816327
5239	ChR2	Mec1	Laser	0.958762886597938
5239	ChR2	Saline	Catch	0.51219512195122
5239	ChR2	Scop0.3	Catch	0.5
5239	ChR2	Scop1	Catch	0.36734693877551
5239	ChR2	Mec1	Catch	0.415094339622642
5240	ChR2	Saline	Tone	0.844660194174757
5240	ChR2	Scop0.3	Tone	0.908333333333333
5240	ChR2	Scop1	Tone	0.403846153846154
5240	ChR2	Mec1	Tone	0.969072164948454
5240	ChR2	Saline	Laser	0.505263157894737
5240	ChR2	Scop0.3	Laser	0.807692307692308
5240	ChR2	Scop1	Laser	0.376344086021505
5240	ChR2	Mec1	Laser	0.732673267326733
5240	ChR2	Saline	Catch	0.25531914893617
5240	ChR2	Scop0.3	Catch	0.86
5240	ChR2	Scop1	Catch	0.372549019607843
5240	ChR2	Mec1	Catch	0.765957446808511
5241	eYFP	Saline	Tone	0.519607843137255
5241	eYFP	Scop0.3	Tone	0.391752577319588
5241	eYFP	Scop1	Tone	0.0396039603960396
5241	eYFP	Mec1	Tone	0.718181818181818
5241	eYFP	Saline	Laser	0.173469387755102
5241	eYFP	Scop0.3	Laser	0.0490196078431373
5241	eYFP	Scop1	Laser	0.0111111111111111
5241	eYFP	Mec1	Laser	0.329268292682927
5241	eYFP	Saline	Catch	0.0612244897959184
5241	eYFP	Scop0.3	Catch	0.08
5241	eYFP	Scop1	Catch	0.0212765957446809
5241	eYFP	Mec1	Catch	0.295454545454545
5243	eYFP	Saline	Tone	0.0315789473684211
5243	eYFP	Scop0.3	Tone	0.162162162162162
5243	eYFP	Scop1	Tone	0.228571428571429
5243	eYFP	Mec1	Tone	0.26530612244898
5243	eYFP	Saline	Laser	0.0816326530612245
5243	eYFP	Scop0.3	Laser	0.0617283950617284
5243	eYFP	Scop1	Laser	0.166666666666667
5243	eYFP	Mec1	Laser	0.107142857142857
5243	eYFP	Saline	Catch	0.0701754385964912
5243	eYFP	Scop0.3	Catch	0.08
5243	eYFP	Scop1	Catch	0.215686274509804
5243	eYFP	Mec1	Catch	0.179487179487179
5247	ChR2	Saline	Tone	0.6
5247	ChR2	Scop0.3	Tone	0.148936170212766
5247	ChR2	Scop1	Tone	0.396039603960396
5247	ChR2	Mec1	Tone	0.552380952380952
5247	ChR2	Saline	Laser	0.972222222222222
5247	ChR2	Scop0.3	Laser	0.747747747747748
5247	ChR2	Scop1	Laser	0.329896907216495
5247	ChR2	Mec1	Laser	1
5247	ChR2	Saline	Catch	0.511627906976744
5247	ChR2	Scop0.3	Catch	0.0909090909090909
5247	ChR2	Scop1	Catch	0.386363636363636
5247	ChR2	Mec1	Catch	0.642857142857143
5445	ChR2	Saline	Tone	0.99
5445	ChR2	Scop0.3	Tone	0.99
5445	ChR2	Scop1	Tone	0.0396039603960396
5445	ChR2	Mec1	Tone	0.99009900990099
5445	ChR2	Saline	Laser	1
5445	ChR2	Scop0.3	Laser	0.0421052631578947
5445	ChR2	Scop1	Laser	0
5445	ChR2	Mec1	Laser	0.989583333333333
5445	ChR2	Saline	Catch	0.434782608695652
5445	ChR2	Scop0.3	Catch	0.0444444444444444
5445	ChR2	Scop1	Catch	0
5445	ChR2	Mec1	Catch	0.531914893617021
5447	ChR2	Saline	Tone	0.980582524271845
5447	ChR2	Scop0.3	Tone	0.786407766990291
5447	ChR2	Scop1	Tone	0.411111111111111
5447	ChR2	Mec1	Tone	0.747474747474748
5447	ChR2	Saline	Laser	0.511363636363636
5447	ChR2	Scop0.3	Laser	0.197802197802198
5447	ChR2	Scop1	Laser	0.116071428571429
5447	ChR2	Mec1	Laser	0.53921568627451
5447	ChR2	Saline	Catch	0.306122448979592
5447	ChR2	Scop0.3	Catch	0.0980392156862745
5447	ChR2	Scop1	Catch	0.119047619047619
5447	ChR2	Mec1	Catch	0.195121951219512
5494	ChR2	Saline	Tone	0.981651376146789
5494	ChR2	Scop0.3	Tone	0.97979797979798
5494	ChR2	Scop1	Tone	0.685185185185185
5494	ChR2	Mec1	Tone	0.988235294117647
5494	ChR2	Saline	Laser	1
5494	ChR2	Scop0.3	Laser	0.852272727272727
5494	ChR2	Scop1	Laser	0.372340425531915
5494	ChR2	Mec1	Laser	0.893203883495146
5494	ChR2	Saline	Catch	0.66
5494	ChR2	Scop0.3	Catch	0.490566037735849
5494	ChR2	Scop1	Catch	0.387755102040816
5494	ChR2	Mec1	Catch	0.764705882352941
5496	ChR2	Saline	Tone	0.981132075471698
5496	ChR2	Scop0.3	Tone	0.90625
5496	ChR2	Scop1	Tone	0.295238095238095
5496	ChR2	Mec1	Tone	0.981308411214953
5496	ChR2	Saline	Laser	0.961538461538462
5496	ChR2	Scop0.3	Laser	0.93859649122807
5496	ChR2	Scop1	Laser	0.266666666666667
5496	ChR2	Mec1	Laser	0.99
5496	ChR2	Saline	Catch	0.69047619047619
5496	ChR2	Scop0.3	Catch	0.48780487804878
5496	ChR2	Scop1	Catch	0.108695652173913
5496	ChR2	Mec1	Catch	0.680851063829787
5498	eYFP	Saline	Tone	0.825
5498	eYFP	Scop0.3	Tone	0.134020618556701
5498	eYFP	Scop1	Tone	0.487179487179487
5498	eYFP	Mec1	Tone	0.784313725490196
5498	eYFP	Saline	Laser	0.106796116504854
5498	eYFP	Scop0.3	Laser	0.0106382978723404
5498	eYFP	Scop1	Laser	0.0843373493975904
5498	eYFP	Mec1	Laser	0.18
5498	eYFP	Saline	Catch	0.0465116279069767
5498	eYFP	Scop0.3	Catch	0.0612244897959184
5498	eYFP	Scop1	Catch	0.0384615384615385
5498	eYFP	Mec1	Catch	0.06
5499	eYFP	Saline	Tone	0.939393939393939
5499	eYFP	Scop0.3	Tone	0.760869565217391
5499	eYFP	Scop1	Tone	0.587628865979381
5499	eYFP	Mec1	Tone	0.989690721649485
5499	eYFP	Saline	Laser	0.216494845360825
5499	eYFP	Scop0.3	Laser	0.0707070707070707
5499	eYFP	Scop1	Laser	0.214953271028037
5499	eYFP	Mec1	Laser	0.12
5499	eYFP	Saline	Catch	0.239130434782609
5499	eYFP	Scop0.3	Catch	0.0408163265306122
5499	eYFP	Scop1	Catch	0.153846153846154
5499	eYFP	Mec1	Catch	0.0425531914893617
5500	ChR2	Saline	Tone	0.477777777777778
5500	ChR2	Scop0.3	Tone	0.759615384615385
5500	ChR2	Scop1	Tone	0.326732673267327
5500	ChR2	Mec1	Tone	0.828282828282828
5500	ChR2	Saline	Laser	0.108910891089109
5500	ChR2	Scop0.3	Laser	0.45360824742268
5500	ChR2	Scop1	Laser	0.127659574468085
5500	ChR2	Mec1	Laser	0.422222222222222
5500	ChR2	Saline	Catch	0
5500	ChR2	Scop0.3	Catch	0.173913043478261
5500	ChR2	Scop1	Catch	0.0681818181818182
5500	ChR2	Mec1	Catch	0.0392156862745098
5548	ChR2	Saline	Tone	0.96039603960396
5548	ChR2	Scop0.3	Tone	0.684782608695652
5548	ChR2	Scop1	Tone	0.666666666666667
5548	ChR2	Mec1	Tone	0.892156862745098
5548	ChR2	Saline	Laser	0.978260869565217
5548	ChR2	Scop0.3	Laser	0.971428571428571
5548	ChR2	Scop1	Laser	0.484210526315789
5548	ChR2	Mec1	Laser	0.951807228915663
5548	ChR2	Saline	Catch	0.372549019607843
5548	ChR2	Scop0.3	Catch	0.145833333333333
5548	ChR2	Scop1	Catch	0.28
5548	ChR2	Mec1	Catch	0.254901960784314
5549	ChR2	Saline	Tone	0.881188118811881
5549	ChR2	Scop0.3	Tone	0.783132530120482
5549	ChR2	Scop1	Tone	0.7
5549	ChR2	Mec1	Tone	0.818181818181818
5549	ChR2	Saline	Laser	0.979381443298969
5549	ChR2	Scop0.3	Laser	0.847457627118644
5549	ChR2	Scop1	Laser	0.6
5549	ChR2	Mec1	Laser	0.927835051546392
5549	ChR2	Saline	Catch	0.512820512820513
5549	ChR2	Scop0.3	Catch	0.558139534883721
5549	ChR2	Scop1	Catch	0.673076923076923
5549	ChR2	Mec1	Catch	0.525
5550	eYFP	Saline	Tone	0.990196078431373
5550	eYFP	Scop0.3	Tone	0.957894736842105
5550	eYFP	Scop1	Tone	0.688679245283019
5550	eYFP	Mec1	Tone	0.979381443298969
5550	eYFP	Saline	Laser	0.670212765957447
5550	eYFP	Scop0.3	Laser	0.75
5550	eYFP	Scop1	Laser	0.549450549450549
5550	eYFP	Mec1	Laser	0.694736842105263
5550	eYFP	Saline	Catch	0.627906976744186
5550	eYFP	Scop0.3	Catch	0.727272727272727
5550	eYFP	Scop1	Catch	0.470588235294118
5550	eYFP	Mec1	Catch	0.638297872340426
5551	eYFP	Saline	Tone	0.938144329896907
5551	eYFP	Scop0.3	Tone	0.932692307692308
5551	eYFP	Scop1	Tone	0.574468085106383
5551	eYFP	Mec1	Tone	0.973451327433628
5551	eYFP	Saline	Laser	0.648351648351648
5551	eYFP	Scop0.3	Laser	0.720930232558139
5551	eYFP	Scop1	Laser	0.485436893203884
5551	eYFP	Mec1	Laser	0.808988764044944
5551	eYFP	Saline	Catch	0.714285714285714
5551	eYFP	Scop0.3	Catch	0.777777777777778
5551	eYFP	Scop1	Catch	0.48
5551	eYFP	Mec1	Catch	0.760869565217391
