# Supplementary material for: Reward contingency gates selective cholinergic suppression of amygdala neurons
Source: eLife. 2024 Feb 20;12:RP89093. doi: 10.7554/eLife.89093 (PMC10942609; doi:10.7554/eLife.89093)
Supplement: Figure 3—source data 1. [file elife-89093-fig3-data1.zip › Figure3_source_data_1.csv]

AnimalID	Event	Sig	Window	AUC
1256	StimOn	Signal	Event	0.00277644993506749
1256	LickBoutPreReinf	Signal	Event	0.0147727322552505
1256	LickBoutNoReinf	Signal	Event	0.0188077259317784
1256	StimOn	Signal	Baseline	0.00394771458644673
1256	LickBoutPreReinf	Signal	Baseline	-0.00121425726504682
1256	LickBoutNoReinf	Signal	Baseline	0.00144341925162774
1256	StimOn	Reference	Event	6.21338476751739e-05
1256	LickBoutPreReinf	Reference	Event	0.000381374690165663
1256	LickBoutNoReinf	Reference	Event	0.003073583524184
1256	StimOn	Reference	Baseline	-0.000166495917587339
1256	LickBoutPreReinf	Reference	Baseline	-0.000157149535732411
1256	LickBoutNoReinf	Reference	Baseline	0.0025059993117043
1259	StimOn	Signal	Event	0.000129907266921136
1259	LickBoutPreReinf	Signal	Event	0.00130455851767794
1259	LickBoutNoReinf	Signal	Event	0.00258047632037672
1259	StimOn	Signal	Baseline	0.000169826493926719
1259	LickBoutPreReinf	Signal	Baseline	-0.000976973182411099
1259	LickBoutNoReinf	Signal	Baseline	0.000755624345149766
1259	StimOn	Reference	Event	0.000130606085788284
1259	LickBoutPreReinf	Reference	Event	0.000782253353790832
1259	LickBoutNoReinf	Reference	Event	0.00163926939247494
1259	StimOn	Reference	Baseline	8.90704024579485e-05
1259	LickBoutPreReinf	Reference	Baseline	-9.50858144347156e-05
1259	LickBoutNoReinf	Reference	Baseline	0.00101773638000982
1519	StimOn	Signal	Event	0.00014819203132868
1519	LickBoutPreReinf	Signal	Event	0.00415208347459826
1519	LickBoutNoReinf	Signal	Event	0.00460985064136354
1519	StimOn	Signal	Baseline	0.000486428632316106
1519	LickBoutPreReinf	Signal	Baseline	-0.00203194310318013
1519	LickBoutNoReinf	Signal	Baseline	-0.00127907673053946
1519	StimOn	Reference	Event	2.59239335302602e-05
1519	LickBoutPreReinf	Reference	Event	-4.42368661416601e-05
1519	LickBoutNoReinf	Reference	Event	-0.000182671644269032
1519	StimOn	Reference	Baseline	-2.94032742744724e-05
1519	LickBoutPreReinf	Reference	Baseline	0.000203065884352676
1519	LickBoutNoReinf	Reference	Baseline	0.000188586595035928
1520	StimOn	Signal	Event	0.00310837746810452
1520	LickBoutPreReinf	Signal	Event	-0.000489425157041637
1520	LickBoutNoReinf	Signal	Event	0.00498864449043215
1520	StimOn	Signal	Baseline	0.00515730834415665
1520	LickBoutPreReinf	Signal	Baseline	0.000836087396634314
1520	LickBoutNoReinf	Signal	Baseline	0.00206177508888295
1520	StimOn	Reference	Event	3.55627808564175e-05
1520	LickBoutPreReinf	Reference	Event	0.000390679984962153
1520	LickBoutNoReinf	Reference	Event	2.85140973421411e-05
1520	StimOn	Reference	Baseline	-6.63460571275426e-05
1520	LickBoutPreReinf	Reference	Baseline	0.000522597517776943
1520	LickBoutNoReinf	Reference	Baseline	-5.48278911207073e-05
1525	StimOn	Signal	Event	0.000472778873853766
1525	LickBoutPreReinf	Signal	Event	0.00247886876867515
1525	LickBoutNoReinf	Signal	Event	0.00442061898776672
1525	StimOn	Signal	Baseline	0.00100823098096597
1525	LickBoutPreReinf	Signal	Baseline	-0.000441372675290911
1525	LickBoutNoReinf	Signal	Baseline	0.001598242990226
1525	StimOn	Reference	Event	0.000107606533001214
1525	LickBoutPreReinf	Reference	Event	0.000132143010851162
1525	LickBoutNoReinf	Reference	Event	-0.000159744728410079
1525	StimOn	Reference	Baseline	0.00011419825148592
1525	LickBoutPreReinf	Reference	Baseline	0.000396974989919125
1525	LickBoutNoReinf	Reference	Baseline	3.17550827552639e-05
1526	StimOn	Signal	Event	0.00120568925059595
1526	LickBoutPreReinf	Signal	Event	0.00644869873443696
1526	LickBoutNoReinf	Signal	Event	0.00574072223251919
1526	StimOn	Signal	Baseline	0.000777280180908138
1526	LickBoutPreReinf	Signal	Baseline	-0.000340847017181488
1526	LickBoutNoReinf	Signal	Baseline	0.000805726261038901
1526	StimOn	Reference	Event	2.69851383143502e-05
1526	LickBoutPreReinf	Reference	Event	0.000333996089230132
1526	LickBoutNoReinf	Reference	Event	0.000642214652321328
1526	StimOn	Reference	Baseline	9.36613575442551e-05
1526	LickBoutPreReinf	Reference	Baseline	0.000726660804527675
1526	LickBoutNoReinf	Reference	Baseline	0.00078169382730625
