# Supplementary material for: Reward contingency gates selective cholinergic suppression of amygdala neurons
Source: eLife. 2024 Feb 20;12:RP89093. doi: 10.7554/eLife.89093 (PMC10942609; doi:10.7554/eLife.89093)
Supplement: Figure 3—source data 2. [file elife-89093-fig3-data2.zip › Figure3_source_data_2.csv]

AnimalID	Event	Sig	Window	AUC
1256	StimOn	Signal	Event	0.0072620753454855
1256	LickBoutPreReinf	Signal	Event	0.0224907132585436
1256	LickBoutNoReinf	Signal	Event	0.0168103313537904
1256	StimOn	Signal	Baseline	-0.00211295523417055
1256	LickBoutPreReinf	Signal	Baseline	-0.000628893632595147
1256	LickBoutNoReinf	Signal	Baseline	-0.00144673481484636
1256	StimOn	Reference	Event	0.000924548362400535
1256	LickBoutPreReinf	Reference	Event	0.00199249475678788
1256	LickBoutNoReinf	Reference	Event	0.00239756622950148
1256	StimOn	Reference	Baseline	-9.67091751463391e-05
1256	LickBoutPreReinf	Reference	Baseline	-4.03650089978658e-06
1256	LickBoutNoReinf	Reference	Baseline	-0.000102057865222387
1259	StimOn	Signal	Event	0.000367394060409319
1259	LickBoutPreReinf	Signal	Event	0.00144938097804448
1259	LickBoutNoReinf	Signal	Event	0.00533471670308823
1259	StimOn	Signal	Baseline	-0.00052921055296817
1259	LickBoutPreReinf	Signal	Baseline	-0.000822445680443195
1259	LickBoutNoReinf	Signal	Baseline	0.00437044205287392
1259	StimOn	Reference	Event	-8.5049710580297e-06
1259	LickBoutPreReinf	Reference	Event	-6.62343495944802e-05
1259	LickBoutNoReinf	Reference	Event	0.00370754674639845
1259	StimOn	Reference	Baseline	0.000112092591730381
1259	LickBoutPreReinf	Reference	Baseline	0.000202581650626723
1259	LickBoutNoReinf	Reference	Baseline	0.00486587081101551
1519	StimOn	Signal	Event	0.0030971669738122
1519	LickBoutPreReinf	Signal	Event	0.0109302761602822
1519	LickBoutNoReinf	Signal	Event	0.00345174056482188
1519	StimOn	Signal	Baseline	-0.00321341227169052
1519	LickBoutPreReinf	Signal	Baseline	-0.00238534906070091
1519	LickBoutNoReinf	Signal	Baseline	-0.00257019959932239
1519	StimOn	Reference	Event	5.18536461494229e-05
1519	LickBoutPreReinf	Reference	Event	-0.000242403750602943
1519	LickBoutNoReinf	Reference	Event	-0.000317122658067704
1519	StimOn	Reference	Baseline	0.00021946532116985
1519	LickBoutPreReinf	Reference	Baseline	0.000522835351902566
1519	LickBoutNoReinf	Reference	Baseline	0.000148944274475868
1520	StimOn	Signal	Event	-0.00123836206099666
1520	LickBoutPreReinf	Signal	Event	0.0124189507039078
1520	LickBoutNoReinf	Signal	Event	0.0151786684718364
1520	StimOn	Signal	Baseline	-0.00145748940629637
1520	LickBoutPreReinf	Signal	Baseline	-0.00641456745478256
1520	LickBoutNoReinf	Signal	Baseline	-0.002094816406824
1520	StimOn	Reference	Event	0.0001029378394296
1520	LickBoutPreReinf	Reference	Event	-0.00071352241749821
1520	LickBoutNoReinf	Reference	Event	-0.000271672638987991
1520	StimOn	Reference	Baseline	0.00010907245290924
1520	LickBoutPreReinf	Reference	Baseline	0.000382231807040967
1520	LickBoutNoReinf	Reference	Baseline	0.00136357153338718
1525	StimOn	Signal	Event	0.00748628881133063
1525	LickBoutPreReinf	Signal	Event	0.0112440985911784
1525	LickBoutNoReinf	Signal	Event	0.00313051495585692
1525	StimOn	Signal	Baseline	-0.00077660540150988
1525	LickBoutPreReinf	Signal	Baseline	8.85092452950627e-05
1525	LickBoutNoReinf	Signal	Baseline	3.16622874728667e-05
1525	StimOn	Reference	Event	-0.00031583077298788
1525	LickBoutPreReinf	Reference	Event	-0.000352380731157653
1525	LickBoutNoReinf	Reference	Event	-0.000418452738980827
1525	StimOn	Reference	Baseline	0.000114923911307043
1525	LickBoutPreReinf	Reference	Baseline	0.000223322008005595
1525	LickBoutNoReinf	Reference	Baseline	-0.000121565110282775
1526	StimOn	Signal	Event	0.00242830505295824
1526	LickBoutPreReinf	Signal	Event	0.0110993713512322
1526	LickBoutNoReinf	Signal	Event	0.00805423066840809
1526	StimOn	Signal	Baseline	-0.000216626027330042
1526	LickBoutPreReinf	Signal	Baseline	0.000138065415403336
1526	LickBoutNoReinf	Signal	Baseline	-0.00196870316789962
1526	StimOn	Reference	Event	-9.03912897337038e-05
1526	LickBoutPreReinf	Reference	Event	-0.000408967974832538
1526	LickBoutNoReinf	Reference	Event	-0.000590199937716044
1526	StimOn	Reference	Baseline	0.000146353202107491
1526	LickBoutPreReinf	Reference	Baseline	0.000639170869420348
1526	LickBoutNoReinf	Reference	Baseline	0.000713644204461238
