# Supplementary material for: Reward contingency gates selective cholinergic suppression of amygdala neurons
Source: eLife. 2024 Feb 20;12:RP89093. doi: 10.7554/eLife.89093 (PMC10942609; doi:10.7554/eLife.89093)
Supplement: Figure 4—source data 1. [file elife-89093-fig4-data1.zip › Figure4_source_data_1.csv]

AnimalID	Event	Sig	Window	AUC
5862	StimOn	Signal	Event	0.0425452605602445
5862	LickBoutPreReinf	Signal	Event	0.184698101521359
5862	LickBoutNoReinf	Signal	Event	0.112215233161688
5862	StimOn	Signal	Baseline	0.0149063489572366
5862	LickBoutPreReinf	Signal	Baseline	-0.00265212886790816
5862	LickBoutNoReinf	Signal	Baseline	-0.0172645043670041
5862	StimOn	Reference	Event	0.00161122513806203
5862	LickBoutPreReinf	Reference	Event	0.0143771773412626
5862	LickBoutNoReinf	Reference	Event	0.0105787164009653
5862	StimOn	Reference	Baseline	1.71418149043154e-05
5862	LickBoutPreReinf	Reference	Baseline	0.00191251466671455
5862	LickBoutNoReinf	Reference	Baseline	-0.00156010206280154
5863	StimOn	Signal	Event	0.022378742893064
5863	LickBoutPreReinf	Signal	Event	0.199185342699359
5863	LickBoutNoReinf	Signal	Event	0.0978027970385207
5863	StimOn	Signal	Baseline	0.0260123521198739
5863	LickBoutPreReinf	Signal	Baseline	0.00669656667519232
5863	LickBoutNoReinf	Signal	Baseline	0.000327225229585601
5863	StimOn	Reference	Event	-0.000178315275069386
5863	LickBoutPreReinf	Reference	Event	0.0128330740857844
5863	LickBoutNoReinf	Reference	Event	-0.00711069315670041
5863	StimOn	Reference	Baseline	0.000953576816693264
5863	LickBoutPreReinf	Reference	Baseline	0.00184647854823777
5863	LickBoutNoReinf	Reference	Baseline	-0.00896671504553844
5864	StimOn	Signal	Event	0.0233571505793208
5864	LickBoutPreReinf	Signal	Event	0.0882108659483899
5864	LickBoutNoReinf	Signal	Event	0.094332595668841
5864	StimOn	Signal	Baseline	0.0211612479045624
5864	LickBoutPreReinf	Signal	Baseline	-0.0255572992282243
5864	LickBoutNoReinf	Signal	Baseline	-0.0221979001138004
5864	StimOn	Reference	Event	0.00147967184889078
5864	LickBoutPreReinf	Reference	Event	0.00879998302328843
5864	LickBoutNoReinf	Reference	Event	0.0077588904249648
5864	StimOn	Reference	Baseline	0.001218951546938
5864	LickBoutPreReinf	Reference	Baseline	-0.00276089307965237
5864	LickBoutNoReinf	Reference	Baseline	-0.00235680363881368
5865	StimOn	Signal	Event	0.000871720323262976
5865	LickBoutPreReinf	Signal	Event	0.0109051546077462
5865	LickBoutNoReinf	Signal	Event	0.00466340124244694
5865	StimOn	Signal	Baseline	5.90616485962597e-05
5865	LickBoutPreReinf	Signal	Baseline	-0.00108018859664709
5865	LickBoutNoReinf	Signal	Baseline	-0.00147575550619243
5865	StimOn	Reference	Event	-7.7707372959625e-07
5865	LickBoutPreReinf	Reference	Event	0.000424681230873489
5865	LickBoutNoReinf	Reference	Event	4.91913251913365e-05
5865	StimOn	Reference	Baseline	-1.30737527489891e-05
5865	LickBoutPreReinf	Reference	Baseline	0.000256917433279826
5865	LickBoutNoReinf	Reference	Baseline	1.32514689728764e-05
5866	StimOn	Signal	Event	0.0349470954775907
5866	LickBoutPreReinf	Signal	Event	0.319502246683199
5866	LickBoutNoReinf	Signal	Event	0.215296181538713
5866	StimOn	Signal	Baseline	0.0266562561942682
5866	LickBoutPreReinf	Signal	Baseline	-0.000590459048664679
5866	LickBoutNoReinf	Signal	Baseline	0.00255982143991393
5866	StimOn	Reference	Event	0.000817229867665284
5866	LickBoutPreReinf	Reference	Event	0.0155559992027299
5866	LickBoutNoReinf	Reference	Event	0.0082506646673911
5866	StimOn	Reference	Baseline	0.000319461944341432
5866	LickBoutPreReinf	Reference	Baseline	0.00185884409426164
5866	LickBoutNoReinf	Reference	Baseline	-0.000362591080991464
5867	StimOn	Signal	Event	0.0160328977748999
5867	LickBoutPreReinf	Signal	Event	0.184718710598105
5867	LickBoutNoReinf	Signal	Event	0.146088698334424
5867	StimOn	Signal	Baseline	0.00826516306449054
5867	LickBoutPreReinf	Signal	Baseline	-0.0440305472284994
5867	LickBoutNoReinf	Signal	Baseline	-0.030112751890592
5867	StimOn	Reference	Event	0.000762450211496788
5867	LickBoutPreReinf	Reference	Event	0.0225349691484675
5867	LickBoutNoReinf	Reference	Event	0.00993003329744145
5867	StimOn	Reference	Baseline	-2.92555784820063e-06
5867	LickBoutPreReinf	Reference	Baseline	-4.90467419169418e-05
5867	LickBoutNoReinf	Reference	Baseline	-0.000801756876795253
1964	StimOn	Signal	Event	0.0173033956805909
1964	LickBoutPreReinf	Signal	Event	0.0678821097960443
1964	LickBoutNoReinf	Signal	Event	0.0749001873466205
1964	StimOn	Signal	Baseline	0.00892031592635474
1964	LickBoutPreReinf	Signal	Baseline	-0.0217248149113086
1964	LickBoutNoReinf	Signal	Baseline	-0.0227542630810497
1964	StimOn	Reference	Event	0.000392642223832884
1964	LickBoutPreReinf	Reference	Event	-0.0122269736609364
1964	LickBoutNoReinf	Reference	Event	-0.0108830102249099
1964	StimOn	Reference	Baseline	-0.000693341738666408
1964	LickBoutPreReinf	Reference	Baseline	0.00359214593038593
1964	LickBoutNoReinf	Reference	Baseline	-0.00406896483748495
5873	StimOn	Signal	Event	0.035742586869225
5873	LickBoutPreReinf	Signal	Event	0.279163693196372
5873	LickBoutNoReinf	Signal	Event	0.163883553840752
5873	StimOn	Signal	Baseline	0.0252709690744989
5873	LickBoutPreReinf	Signal	Baseline	-0.0119363375039509
5873	LickBoutNoReinf	Signal	Baseline	-0.000996275137586079
5873	StimOn	Reference	Event	0.00286088455473494
5873	LickBoutPreReinf	Reference	Event	0.0308416250580831
5873	LickBoutNoReinf	Reference	Event	0.0183638798477172
5873	StimOn	Reference	Baseline	0.000909273487695955
5873	LickBoutPreReinf	Reference	Baseline	-0.00282824251623957
5873	LickBoutNoReinf	Reference	Baseline	-0.00330159555740931
5876	StimOn	Signal	Event	0.00832132295779205
5876	LickBoutPreReinf	Signal	Event	0.0983083093492966
5876	LickBoutNoReinf	Signal	Event	0.0707631001026236
5876	StimOn	Signal	Baseline	0.00322522680288666
5876	LickBoutPreReinf	Signal	Baseline	-0.00960879825941825
5876	LickBoutNoReinf	Signal	Baseline	-0.0071929643763725
5876	StimOn	Reference	Event	0.000683220091317782
5876	LickBoutPreReinf	Reference	Event	0.00811318773522394
5876	LickBoutNoReinf	Reference	Event	0.00433019337244135
5876	StimOn	Reference	Baseline	-0.000757671425755164
5876	LickBoutPreReinf	Reference	Baseline	-5.68095286596346e-05
5876	LickBoutNoReinf	Reference	Baseline	-0.000327431358958957
4223	StimOn	Signal	Event	0.0154960172164209
4223	LickBoutPreReinf	Signal	Event	0.0125471797137453
4223	LickBoutNoReinf	Signal	Event	0.0136895387665036
4223	StimOn	Signal	Baseline	0.014708191627367
4223	LickBoutPreReinf	Signal	Baseline	0.00685206915305251
4223	LickBoutNoReinf	Signal	Baseline	-0.00217867817611133
4223	StimOn	Reference	Event	-0.00216055963564111
4223	LickBoutPreReinf	Reference	Event	0.0117528535804117
4223	LickBoutNoReinf	Reference	Event	0.00709928860571527
4223	StimOn	Reference	Baseline	-0.000646006560141808
4223	LickBoutPreReinf	Reference	Baseline	-0.00824008516056328
4223	LickBoutNoReinf	Reference	Baseline	-0.00613849795507111
