# Supplementary material for: Reward contingency gates selective cholinergic suppression of amygdala neurons
Source: eLife. 2024 Feb 20;12:RP89093. doi: 10.7554/eLife.89093 (PMC10942609; doi:10.7554/eLife.89093)
Supplement: Figure 4—source data 2. [file elife-89093-fig4-data2.zip › Figure4_source_data_2.csv]

AnimalID	Event	Sig	Window	AUC
5862	StimOn	Signal	Event	0.0538107525613134
5862	LickBoutPreReinf	Signal	Event	0.0536040965628894
5862	LickBoutNoReinf	Signal	Event	0.0246185420741864
5862	StimOn	Signal	Baseline	0.0147783730888377
5862	LickBoutPreReinf	Signal	Baseline	0.0189930183950407
5862	LickBoutNoReinf	Signal	Baseline	0.00431155338982248
5862	StimOn	Reference	Event	0.00307046710754527
5862	LickBoutPreReinf	Reference	Event	-0.000317023198375269
5862	LickBoutNoReinf	Reference	Event	-0.00142346537108872
5862	StimOn	Reference	Baseline	0.00159348162238429
5862	LickBoutPreReinf	Reference	Baseline	0.0021955436411223
5862	LickBoutNoReinf	Reference	Baseline	0.000165432400044557
5863	StimOn	Signal	Event	0.041113963498116
5863	LickBoutPreReinf	Signal	Event	0.0304553024876668
5863	LickBoutNoReinf	Signal	Event	0.0379467378406041
5863	StimOn	Signal	Baseline	0.00325859616825769
5863	LickBoutPreReinf	Signal	Baseline	-0.000131307737061603
5863	LickBoutNoReinf	Signal	Baseline	0.00652356246999901
5863	StimOn	Reference	Event	-0.000209666587336271
5863	LickBoutPreReinf	Reference	Event	-0.0160081304429821
5863	LickBoutNoReinf	Reference	Event	-0.00366293960255205
5863	StimOn	Reference	Baseline	-0.000998006319103986
5863	LickBoutPreReinf	Reference	Baseline	0.00113285248046552
5863	LickBoutNoReinf	Reference	Baseline	0.00124704405813701
5864	StimOn	Signal	Event	0.0265929833267911
5864	LickBoutPreReinf	Signal	Event	0.108814823794149
5864	LickBoutNoReinf	Signal	Event	0.0638484135622095
5864	StimOn	Signal	Baseline	0.0189408309889938
5864	LickBoutPreReinf	Signal	Baseline	0.0731629434611606
5864	LickBoutNoReinf	Signal	Baseline	0.0255404892679574
5864	StimOn	Reference	Event	0.00348328242899764
5864	LickBoutPreReinf	Reference	Event	0.0234630211794997
5864	LickBoutNoReinf	Reference	Event	0.0138913940496979
5864	StimOn	Reference	Baseline	0.00285870683757454
5864	LickBoutPreReinf	Reference	Baseline	0.0145453291975436
5864	LickBoutNoReinf	Reference	Baseline	0.00646401178377375
5865	StimOn	Signal	Event	0.00283301219365448
5865	LickBoutPreReinf	Signal	Event	0.0102239882587295
5865	LickBoutNoReinf	Signal	Event	0.00491680960246175
5865	StimOn	Signal	Baseline	0.000341881355745886
5865	LickBoutPreReinf	Signal	Baseline	-0.000707959834913523
5865	LickBoutNoReinf	Signal	Baseline	-0.00136496818649541
5865	StimOn	Reference	Event	0.000281233680163272
5865	LickBoutPreReinf	Reference	Event	0.000598523472163314
5865	LickBoutNoReinf	Reference	Event	0.000300020696458466
5865	StimOn	Reference	Baseline	3.57686182787233e-05
5865	LickBoutPreReinf	Reference	Baseline	7.5251310272385e-05
5865	LickBoutNoReinf	Reference	Baseline	-0.000150922422038146
5866	StimOn	Signal	Event	0.172514472963042
5866	LickBoutPreReinf	Signal	Event	0.206978772037171
5866	LickBoutNoReinf	Signal	Event	0.0572466967859262
5866	StimOn	Signal	Baseline	0.0203706623483519
5866	LickBoutPreReinf	Signal	Baseline	0.0101116224787614
5866	LickBoutNoReinf	Signal	Baseline	0.0160168298863194
5866	StimOn	Reference	Event	0.00811229550454188
5866	LickBoutPreReinf	Reference	Event	0.0079058956734054
5866	LickBoutNoReinf	Reference	Event	0.00227950949535262
5866	StimOn	Reference	Baseline	0.000311973504857657
5866	LickBoutPreReinf	Reference	Baseline	0.000482896225503269
5866	LickBoutNoReinf	Reference	Baseline	0.00280750310036978
5867	StimOn	Signal	Event	0.0265104171742093
5867	LickBoutPreReinf	Signal	Event	0.154078847512419
5867	LickBoutNoReinf	Signal	Event	0.120064181820158
5867	StimOn	Signal	Baseline	-0.00366493350792185
5867	LickBoutPreReinf	Signal	Baseline	-0.018741392562945
5867	LickBoutNoReinf	Signal	Baseline	-0.0100976663548757
5867	StimOn	Reference	Event	0.00517355134437389
5867	LickBoutPreReinf	Reference	Event	0.0302301513152674
5867	LickBoutNoReinf	Reference	Event	0.0218658913305874
5867	StimOn	Reference	Baseline	-0.000416981516129693
5867	LickBoutPreReinf	Reference	Baseline	0.00135133221396382
5867	LickBoutNoReinf	Reference	Baseline	-0.00244980857889045
1964	StimOn	Signal	Event	0.027612764736976
1964	LickBoutPreReinf	Signal	Event	0.114931523028993
1964	LickBoutNoReinf	Signal	Event	0.0867987723388918
1964	StimOn	Signal	Baseline	0.00333350741563289
1964	LickBoutPreReinf	Signal	Baseline	-0.0241439647193539
1964	LickBoutNoReinf	Signal	Baseline	-0.0213420105193189
1964	StimOn	Reference	Event	0.000653780261213159
1964	LickBoutPreReinf	Reference	Event	-0.0015780296625001
1964	LickBoutNoReinf	Reference	Event	-0.00908223082283098
1964	StimOn	Reference	Baseline	-0.00111311243392672
1964	LickBoutPreReinf	Reference	Baseline	0.000819961344581459
1964	LickBoutNoReinf	Reference	Baseline	-0.00271256848415245
5873	StimOn	Signal	Event	0.0250472946865794
5873	LickBoutPreReinf	Signal	Event	0.0114410305661631
5873	LickBoutNoReinf	Signal	Event	-0.0107546863456004
5873	StimOn	Signal	Baseline	0.00889864766325732
5873	LickBoutPreReinf	Signal	Baseline	0.0147476854000945
5873	LickBoutNoReinf	Signal	Baseline	0.00782421699841176
5873	StimOn	Reference	Event	-0.00254270275837036
5873	LickBoutPreReinf	Reference	Event	-0.0216888192729042
5873	LickBoutNoReinf	Reference	Event	-0.0211112040011711
5873	StimOn	Reference	Baseline	0.000133803357860937
5873	LickBoutPreReinf	Reference	Baseline	0.00618347724534611
5873	LickBoutNoReinf	Reference	Baseline	0.00368530119199863
5876	StimOn	Signal	Event	0.0378667608235961
5876	LickBoutPreReinf	Signal	Event	0.0517606679503524
5876	LickBoutNoReinf	Signal	Event	0.01916515883498
5876	StimOn	Signal	Baseline	-0.00113426148068711
5876	LickBoutPreReinf	Signal	Baseline	-0.00982006920052038
5876	LickBoutNoReinf	Signal	Baseline	-0.0084874074090655
5876	StimOn	Reference	Event	0.00283209587827508
5876	LickBoutPreReinf	Reference	Event	0.00220068147325458
5876	LickBoutNoReinf	Reference	Event	0.000303112862418246
5876	StimOn	Reference	Baseline	-2.71540292707899e-05
5876	LickBoutPreReinf	Reference	Baseline	-0.000213101884696581
5876	LickBoutNoReinf	Reference	Baseline	0.000243584461870937
4223	StimOn	Signal	Event	0.0113297532111678
4223	LickBoutPreReinf	Signal	Event	-0.00368162809049073
4223	LickBoutNoReinf	Signal	Event	-0.023767901905144
4223	StimOn	Signal	Baseline	0.0179854519048272
4223	LickBoutPreReinf	Signal	Baseline	0.00526304519365229
4223	LickBoutNoReinf	Signal	Baseline	0.00643918159780948
4223	StimOn	Reference	Event	0.00231287216714911
4223	LickBoutPreReinf	Reference	Event	0.00604629275992087
4223	LickBoutNoReinf	Reference	Event	-0.00128526446587633
4223	StimOn	Reference	Baseline	0.00223038254121997
4223	LickBoutPreReinf	Reference	Baseline	0.00230934012742296
4223	LickBoutNoReinf	Reference	Baseline	-0.00206616380330377
