# Supplementary material for: Reward contingency gates selective cholinergic suppression of amygdala neurons
Source: eLife. 2024 Feb 20;12:RP89093. doi: 10.7554/eLife.89093 (PMC10942609; doi:10.7554/eLife.89093)
Supplement: Figure 5—source data 1. [file elife-89093-fig5-data1.zip › Figure5_source_data_1.csv]

AnimalID	Virus	DiffSessionPhotostimUnreinf	DiffSessionPhotostimReinf
4645	ChR2	1.13956004327443	5.15890483317193
4646	ChR2	3.15789473684211	17.1352502662407
4649	eYFP	4.83354673495518	-2.10837022981235
4770	ChR2	-16.8213783403657	10.4232804232804
4774	ChR2	-7.39582029783507	14.2701048951049
4775	eYFP	-7.60800305849369	2.02145214521454
4776	ChR2	-8.9326363713009	22.4047235641439
4777	eYFP	-6.22473393284383	-5.10801080108011
5710	eYFP	10.1340033500837	0.458822978603866
5177	eYFP	-5.3391959798995	0.358851674641148
5235	ChR2	-9.7827868852459	0.698806532663326
5237	ChR2	15.6425327277585	24.4269700518655
5534	ChR2	-4.22747461928934	2.22933962661722
5536	ChR2	3.18593092901747	7.67152448010481
5542	ChR2	6.38035767384564	22.5809163514082
