# Supplementary material for: Reward contingency gates selective cholinergic suppression of amygdala neurons
Source: eLife. 2024 Feb 20;12:RP89093. doi: 10.7554/eLife.89093 (PMC10942609; doi:10.7554/eLife.89093)
Supplement: Figure 5—source data 2. [file elife-89093-fig5-data2.zip › Fig5H.csv]

AnimalID	Virus	Reward	Value
5862	ACh4.3+Chrimson	Unrewarded	195.033559627536
5862	ACh4.3+Chrimson	Rewarded	177.090349270302
5863	ACh4.3+Chrimson	Unrewarded	199.453449201301
5863	ACh4.3+Chrimson	Rewarded	203.465722278442
5864	ACh4.3+Chrimson	Unrewarded	85.5638938646961
5864	ACh4.3+Chrimson	Rewarded	92.4843756101234
5865	ACh4.3+tdTomato	Unrewarded	0.791347022659462
5865	ACh4.3+tdTomato	Rewarded	1.15424914000954
5866	ACh4.3+tdTomato	Unrewarded	12.2886013038839
5866	ACh4.3+tdTomato	Rewarded	9.31282905922335
1964	ACh4.3+Chrimson	Unrewarded	148.972888453732
1964	ACh4.3+Chrimson	Rewarded	149.77100766202
1965	ACh4.3+Chrimson	Unrewarded	61.0060689909383
1965	ACh4.3+Chrimson	Rewarded	57.5586877169783
5873	ACh4.3+tdTomato	Unrewarded	12.9842568589849
5873	ACh4.3+tdTomato	Rewarded	26.5300938555725
5876	ACh4.3+tdTomato	Unrewarded	1.21684817692843
5876	ACh4.3+tdTomato	Rewarded	8.13635258983292
4223	ACh4.3+Chrimson	Unrewarded	127.647651797649
4223	ACh4.3+Chrimson	Rewarded	133.273358903293
