# Supplementary material for: Reward contingency gates selective cholinergic suppression of amygdala neurons
Source: eLife. 2024 Feb 20;12:RP89093. doi: 10.7554/eLife.89093 (PMC10942609; doi:10.7554/eLife.89093)
Supplement: Figure 5—figure supplement 1—source data 1. [file elife-89093-fig5-figsupp1-data1.zip › Supplementary_Figure5_source_data_1.csv]

AnimalID	Virus	Dur	AUC
5862	ACh4.3+Chrimson	0	0.144001842746428
5862	ACh4.3+Chrimson	1	0.275443832602047
5862	ACh4.3+Chrimson	2	0.322328551757591
5862	ACh4.3+Chrimson	10	0.556708899604292
5863	ACh4.3+Chrimson	0	0.0627410398214477
5863	ACh4.3+Chrimson	1	0.170180758178253
5863	ACh4.3+Chrimson	2	0.1923904748663
5863	ACh4.3+Chrimson	10	0.299207749481313
5864	ACh4.3+Chrimson	0	0.136160156200491
5864	ACh4.3+Chrimson	1	0.0533733889258703
5864	ACh4.3+Chrimson	2	0.101466585146114
5864	ACh4.3+Chrimson	10	0.171851152048774
5865	ACh4.3+tdTomato	0	0.0134575044748388
5865	ACh4.3+tdTomato	1	0.00046999767103731
5865	ACh4.3+tdTomato	2	2.17801819855015e-06
5865	ACh4.3+tdTomato	10	-8.51902601844757e-05
5866	ACh4.3+tdTomato	0	0.119536923210609
5866	ACh4.3+tdTomato	1	0.0150442855617066
5866	ACh4.3+tdTomato	2	0.0246606669198429
5866	ACh4.3+tdTomato	10	0.00889401448294204
1964	ACh4.3+Chrimson	0	0.200783801522393
1964	ACh4.3+Chrimson	1	0.083436895908725
1964	ACh4.3+Chrimson	2	0.125686877893296
1964	ACh4.3+Chrimson	10	0.233436225987821
5873	ACh4.3+tdTomato	0	0.183188302101364
5873	ACh4.3+tdTomato	1	0.0146807286431812
5873	ACh4.3+tdTomato	2	0.0393926570857222
5873	ACh4.3+tdTomato	10	0.0167411173687637
5876	ACh4.3+tdTomato	0	0.186773916861366
5876	ACh4.3+tdTomato	1	0.0295601733825077
5876	ACh4.3+tdTomato	2	-0.00681967439808694
5876	ACh4.3+tdTomato	10	0.0190410415741842
4223	ACh4.3+Chrimson	0	0.0112799129649828
4223	ACh4.3+Chrimson	1	0.100587702864391
4223	ACh4.3+Chrimson	2	0.156154792325053
4223	ACh4.3+Chrimson	10	0.283447949040233
