# Supplementary material for: Reward contingency gates selective cholinergic suppression of amygdala neurons
Source: eLife. 2024 Feb 20;12:RP89093. doi: 10.7554/eLife.89093 (PMC10942609; doi:10.7554/eLife.89093)
Supplement: Figure 6—source data 1. [file elife-89093-fig6-data1.zip › Figure6_source_data_1.csv]

Day	name_area	Subj	Virus	Sig	Sign
1	B	1	ChR2	0	-1
1	B	1	ChR2	0	1
1	B	1	ChR2	0	1
1	B	1	ChR2	0	0
1	P	1	ChR2	0	-1
1	P	1	ChR2	0	1
1	P	1	ChR2	0	1
1	P	1	ChR2	0	-1
1	P	1	ChR2	0	-1
1	P	1	ChR2	0	1
1	P	1	ChR2	0	-1
1	P	1	ChR2	0	-1
1	P	1	ChR2	0	1
1	P	1	ChR2	0	1
1	P	1	ChR2	0	-1
1	P	1	ChR2	0	-1
1	P	1	ChR2	0	-1
1	P	1	ChR2	0	1
1	P	1	ChR2	0	-1
1	P	1	ChR2	0	-1
1	P	1	ChR2	0	-1
1	P	1	ChR2	0	-1
1	P	1	ChR2	0	1
1	P	1	ChR2	1	1
1	P	1	ChR2	0	-1
1	P	1	ChR2	0	1
1	P	1	ChR2	1	1
1	P	1	ChR2	0	-1
1	P	1	ChR2	0	-1
1	P	1	ChR2	0	1
1	P	1	ChR2	0	1
1	P	1	ChR2	0	1
1	P	1	ChR2	0	-1
1	P	1	ChR2	0	-1
1	P	1	ChR2	0	1
1	P	1	ChR2	1	1
2	B	1	ChR2	0	-1
2	B	1	ChR2	0	-1
2	B	1	ChR2	0	-1
2	B	1	ChR2	0	-1
2	P	1	ChR2	0	-1
2	P	1	ChR2	0	-1
2	P	1	ChR2	0	1
2	P	1	ChR2	0	-1
2	P	1	ChR2	0	1
2	P	1	ChR2	0	-1
2	P	1	ChR2	0	1
2	P	1	ChR2	0	1
2	P	1	ChR2	0	0
2	P	1	ChR2	0	1
2	P	1	ChR2	0	1
2	P	1	ChR2	0	NaN
2	P	1	ChR2	0	-1
2	P	1	ChR2	0	1
2	P	1	ChR2	1	1
2	P	1	ChR2	0	1
2	P	1	ChR2	0	1
2	P	1	ChR2	0	1
2	P	1	ChR2	0	-1
2	P	1	ChR2	0	1
2	P	1	ChR2	0	-1
2	P	1	ChR2	0	1
2	P	1	ChR2	0	1
2	P	1	ChR2	0	-1
2	P	1	ChR2	0	1
2	P	1	ChR2	1	1
2	P	1	ChR2	0	1
2	P	1	ChR2	0	-1
2	P	1	ChR2	1	1
2	P	1	ChR2	0	1
2	P	1	ChR2	0	1
2	P	1	ChR2	0	1
2	P	1	ChR2	0	1
2	P	1	ChR2	0	1
1	B	2	ChR2	0	-1
1	B	2	ChR2	1	1
1	B	2	ChR2	1	-1
1	B	2	ChR2	0	-1
1	B	2	ChR2	0	1
1	B	2	ChR2	1	-1
1	B	2	ChR2	0	-1
1	B	2	ChR2	0	1
1	B	2	ChR2	1	1
1	B	2	ChR2	1	-1
1	B	2	ChR2	1	-1
1	B	2	ChR2	1	-1
1	B	2	ChR2	0	-1
1	B	2	ChR2	0	-1
1	B	2	ChR2	0	-1
1	B	2	ChR2	0	-1
1	P	2	ChR2	0	1
1	P	2	ChR2	1	1
1	P	2	ChR2	1	1
1	P	2	ChR2	0	-1
1	P	2	ChR2	0	1
1	P	2	ChR2	1	-1
1	P	2	ChR2	0	-1
1	P	2	ChR2	0	-1
1	P	2	ChR2	0	1
1	P	2	ChR2	1	1
1	P	2	ChR2	0	1
1	P	2	ChR2	0	1
1	P	2	ChR2	0	-1
1	P	2	ChR2	1	1
1	P	2	ChR2	0	1
1	P	2	ChR2	1	-1
1	P	2	ChR2	0	-1
1	P	2	ChR2	0	-1
1	P	2	ChR2	0	1
1	P	2	ChR2	0	-1
1	P	2	ChR2	1	-1
1	P	2	ChR2	0	1
1	P	2	ChR2	0	1
1	P	2	ChR2	0	-1
1	P	2	ChR2	0	1
1	P	2	ChR2	0	0
1	P	2	ChR2	0	-1
1	P	2	ChR2	0	-1
1	P	2	ChR2	0	-1
2	B	2	ChR2	0	-1
2	B	2	ChR2	1	-1
2	B	2	ChR2	1	-1
2	B	2	ChR2	0	-1
2	B	2	ChR2	1	-1
2	B	2	ChR2	0	1
2	B	2	ChR2	0	-1
2	B	2	ChR2	1	-1
2	B	2	ChR2	0	0
2	B	2	ChR2	0	1
2	B	2	ChR2	1	1
2	B	2	ChR2	0	0
2	B	2	ChR2	0	1
2	B	2	ChR2	0	NaN
2	B	2	ChR2	0	-1
2	B	2	ChR2	0	-1
2	B	2	ChR2	0	-1
2	B	2	ChR2	1	-1
2	B	2	ChR2	1	-1
2	B	2	ChR2	0	-1
2	B	2	ChR2	0	-1
2	B	2	ChR2	0	NaN
2	B	2	ChR2	0	-1
2	P	2	ChR2	1	1
2	P	2	ChR2	1	1
2	P	2	ChR2	1	1
2	P	2	ChR2	0	1
2	P	2	ChR2	0	1
2	P	2	ChR2	1	1
2	P	2	ChR2	0	-1
2	P	2	ChR2	0	-1
2	P	2	ChR2	0	1
2	P	2	ChR2	0	-1
2	P	2	ChR2	0	1
2	P	2	ChR2	0	1
2	P	2	ChR2	1	1
2	P	2	ChR2	0	1
2	P	2	ChR2	1	1
2	P	2	ChR2	0	-1
2	P	2	ChR2	0	0
2	P	2	ChR2	0	-1
2	P	2	ChR2	0	1
2	P	2	ChR2	0	-1
2	P	2	ChR2	0	-1
2	P	2	ChR2	0	1
2	P	2	ChR2	0	1
2	P	2	ChR2	0	1
2	P	2	ChR2	0	-1
2	P	2	ChR2	0	1
2	P	2	ChR2	0	1
2	P	2	ChR2	1	1
2	P	2	ChR2	0	1
2	P	2	ChR2	0	1
2	P	2	ChR2	1	1
1	P	3	ChR2	0	-1
1	P	3	ChR2	0	1
1	P	3	ChR2	0	1
1	P	3	ChR2	0	-1
1	P	3	ChR2	0	-1
1	P	3	ChR2	0	-1
1	P	3	ChR2	0	-1
1	P	3	ChR2	0	1
1	P	3	ChR2	0	1
1	P	3	ChR2	0	1
1	P	3	ChR2	0	0
1	P	3	ChR2	0	-1
1	P	3	ChR2	0	1
1	P	3	ChR2	0	-1
1	P	3	ChR2	0	1
1	P	3	ChR2	1	1
1	P	3	ChR2	0	1
1	P	3	ChR2	0	-1
1	P	3	ChR2	0	-1
1	P	3	ChR2	0	1
1	P	3	ChR2	0	-1
1	P	3	ChR2	0	-1
1	P	3	ChR2	0	1
1	P	3	ChR2	0	1
1	P	3	ChR2	0	1
1	P	3	ChR2	1	1
1	P	3	ChR2	0	-1
1	P	3	ChR2	0	1
1	P	3	ChR2	0	-1
1	P	3	ChR2	0	-1
2	P	3	ChR2	0	1
2	P	3	ChR2	1	1
2	P	3	ChR2	0	1
2	P	3	ChR2	0	1
2	P	3	ChR2	0	1
2	P	3	ChR2	0	-1
2	P	3	ChR2	1	1
2	P	3	ChR2	0	-1
2	P	3	ChR2	0	1
2	P	3	ChR2	1	1
2	P	3	ChR2	0	-1
2	P	3	ChR2	0	-1
2	P	3	ChR2	1	1
2	P	3	ChR2	0	1
2	P	3	ChR2	0	-1
2	P	3	ChR2	0	-1
2	P	3	ChR2	0	-1
2	P	3	ChR2	0	-1
2	P	3	ChR2	0	1
2	P	3	ChR2	0	1
2	P	3	ChR2	0	1
2	P	3	ChR2	0	-1
2	P	3	ChR2	0	-1
2	P	3	ChR2	0	-1
2	P	3	ChR2	0	1
2	P	3	ChR2	0	1
2	P	3	ChR2	0	-1
2	P	3	ChR2	0	-1
2	P	3	ChR2	0	1
2	P	3	ChR2	1	1
2	P	3	ChR2	1	1
2	P	3	ChR2	0	1
2	P	3	ChR2	0	-1
2	P	3	ChR2	0	1
2	P	3	ChR2	0	1
1	P	4	ChR2	0	-1
1	P	4	ChR2	0	NaN
1	P	4	ChR2	0	1
1	P	4	ChR2	0	1
1	P	4	ChR2	0	-1
1	P	4	ChR2	0	-1
1	P	4	ChR2	0	-1
1	P	4	ChR2	0	-1
1	P	4	ChR2	0	1
1	P	4	ChR2	0	1
1	P	4	ChR2	0	0
1	P	4	ChR2	0	-1
1	P	4	ChR2	0	1
1	P	4	ChR2	0	-1
1	B	4	ChR2	0	-1
1	B	4	ChR2	1	-1
1	B	4	ChR2	1	-1
1	B	4	ChR2	0	-1
1	B	4	ChR2	0	-1
1	B	4	ChR2	0	1
1	B	4	ChR2	0	1
1	B	4	ChR2	0	-1
1	B	4	ChR2	1	1
1	B	4	ChR2	0	1
1	B	4	ChR2	0	-1
1	B	4	ChR2	0	-1
1	B	4	ChR2	1	1
1	B	4	ChR2	0	-1
1	B	4	ChR2	0	NaN
1	B	4	ChR2	0	NaN
1	B	4	ChR2	0	-1
1	B	4	ChR2	0	1
1	B	4	ChR2	0	1
1	B	4	ChR2	1	1
2	P	4	ChR2	0	1
2	P	4	ChR2	0	1
2	P	4	ChR2	0	-1
2	P	4	ChR2	0	1
2	P	4	ChR2	0	1
2	P	4	ChR2	0	1
2	P	4	ChR2	0	-1
2	P	4	ChR2	0	-1
2	P	4	ChR2	0	1
2	P	4	ChR2	0	1
2	P	4	ChR2	0	1
2	P	4	ChR2	0	1
2	P	4	ChR2	0	1
2	P	4	ChR2	0	1
2	P	4	ChR2	0	1
2	P	4	ChR2	0	1
2	B	4	ChR2	0	-1
2	B	4	ChR2	0	-1
2	B	4	ChR2	0	1
2	B	4	ChR2	1	-1
2	B	4	ChR2	0	-1
2	B	4	ChR2	0	-1
2	B	4	ChR2	0	1
2	B	4	ChR2	0	-1
2	B	4	ChR2	0	-1
2	B	4	ChR2	0	1
2	B	4	ChR2	1	-1
2	B	4	ChR2	1	-1
2	B	4	ChR2	0	1
2	B	4	ChR2	0	0
2	B	4	ChR2	0	-1
2	B	4	ChR2	1	-1
2	B	4	ChR2	0	-1
2	B	4	ChR2	0	-1
2	B	4	ChR2	0	-1
2	B	4	ChR2	0	-1
2	B	4	ChR2	0	-1
2	B	4	ChR2	0	-1
2	B	4	ChR2	0	-1
2	B	4	ChR2	0	1
2	B	4	ChR2	0	1
2	B	4	ChR2	0	1
2	B	4	ChR2	0	1
2	B	4	ChR2	0	1
2	B	4	ChR2	0	1
2	B	4	ChR2	0	-1
1	P	5	ChR2	0	-1
1	P	5	ChR2	0	-1
1	P	5	ChR2	0	1
1	P	5	ChR2	0	-1
1	P	5	ChR2	0	1
1	P	5	ChR2	0	1
1	P	5	ChR2	1	1
1	P	5	ChR2	0	-1
1	P	5	ChR2	1	1
1	P	5	ChR2	0	1
1	P	5	ChR2	0	-1
1	P	5	ChR2	0	-1
1	P	5	ChR2	0	1
1	P	5	ChR2	0	1
1	P	5	ChR2	0	-1
1	P	5	ChR2	0	-1
1	P	5	ChR2	0	1
1	P	5	ChR2	0	1
1	P	5	ChR2	0	-1
1	P	5	ChR2	0	1
1	P	5	ChR2	0	1
1	P	5	ChR2	0	1
1	P	5	ChR2	1	1
1	P	5	ChR2	0	-1
1	P	5	ChR2	1	1
1	P	5	ChR2	0	1
1	P	5	ChR2	1	1
1	P	5	ChR2	1	-1
1	P	5	ChR2	0	1
1	P	5	ChR2	0	-1
1	P	5	ChR2	0	-1
1	P	5	ChR2	0	-1
1	P	5	ChR2	0	1
1	P	5	ChR2	0	-1
1	P	5	ChR2	0	-1
1	P	5	ChR2	0	-1
1	P	5	ChR2	1	1
1	B	5	ChR2	0	1
1	B	5	ChR2	0	1
1	B	5	ChR2	1	-1
1	B	5	ChR2	1	1
1	B	5	ChR2	0	1
1	B	5	ChR2	0	1
1	B	5	ChR2	1	1
1	B	5	ChR2	0	1
1	B	5	ChR2	0	1
1	B	5	ChR2	1	1
1	B	5	ChR2	0	-1
1	B	5	ChR2	0	-1
1	B	5	ChR2	0	0
1	B	5	ChR2	0	1
1	B	5	ChR2	1	-1
1	B	5	ChR2	0	-1
1	B	5	ChR2	0	-1
1	B	5	ChR2	0	-1
1	B	5	ChR2	0	1
2	P	5	ChR2	0	-1
2	P	5	ChR2	0	-1
2	P	5	ChR2	0	-1
2	P	5	ChR2	0	-1
2	P	5	ChR2	0	1
2	P	5	ChR2	0	0
2	P	5	ChR2	0	1
2	P	5	ChR2	0	-1
2	P	5	ChR2	0	-1
2	P	5	ChR2	0	NaN
2	P	5	ChR2	0	-1
2	P	5	ChR2	1	1
2	P	5	ChR2	1	-1
2	P	5	ChR2	1	1
2	P	5	ChR2	1	-1
2	P	5	ChR2	0	-1
2	P	5	ChR2	0	1
2	P	5	ChR2	1	1
2	P	5	ChR2	0	1
2	P	5	ChR2	0	-1
2	P	5	ChR2	0	-1
2	P	5	ChR2	1	1
2	P	5	ChR2	0	-1
2	P	5	ChR2	1	1
2	P	5	ChR2	1	1
2	P	5	ChR2	0	1
2	P	5	ChR2	1	-1
2	P	5	ChR2	0	1
2	P	5	ChR2	0	1
2	P	5	ChR2	0	1
2	P	5	ChR2	1	1
2	P	5	ChR2	1	1
2	P	5	ChR2	0	1
2	P	5	ChR2	1	1
2	P	5	ChR2	0	-1
2	P	5	ChR2	0	-1
2	P	5	ChR2	0	-1
2	P	5	ChR2	0	1
2	P	5	ChR2	0	1
2	P	5	ChR2	0	0
2	P	5	ChR2	0	-1
2	P	5	ChR2	0	1
2	P	5	ChR2	0	1
2	P	5	ChR2	0	-1
2	P	5	ChR2	0	1
2	P	5	ChR2	0	1
2	P	5	ChR2	0	1
2	P	5	ChR2	0	-1
2	B	5	ChR2	1	-1
2	B	5	ChR2	0	-1
2	B	5	ChR2	1	-1
2	B	5	ChR2	1	-1
2	B	5	ChR2	1	1
2	B	5	ChR2	0	NaN
2	B	5	ChR2	0	1
2	B	5	ChR2	0	1
2	B	5	ChR2	0	1
2	B	5	ChR2	0	NaN
2	B	5	ChR2	0	1
2	B	5	ChR2	1	1
2	B	5	ChR2	0	-1
2	B	5	ChR2	1	-1
2	B	5	ChR2	1	-1
2	B	5	ChR2	0	-1
2	B	5	ChR2	0	-1
2	B	5	ChR2	0	0
2	B	5	ChR2	0	0
2	B	5	ChR2	1	-1
1	P	6	ChR2	0	-1
1	P	6	ChR2	0	1
1	P	6	ChR2	0	1
1	P	6	ChR2	0	1
1	P	6	ChR2	1	1
1	P	6	ChR2	0	1
1	P	6	ChR2	0	-1
1	P	6	ChR2	0	1
1	P	6	ChR2	0	-1
1	P	6	ChR2	0	1
1	P	6	ChR2	0	-1
1	P	6	ChR2	0	1
1	P	6	ChR2	0	-1
1	P	6	ChR2	0	-1
1	P	6	ChR2	0	-1
1	P	6	ChR2	1	1
1	P	6	ChR2	0	-1
1	P	6	ChR2	0	1
1	P	6	ChR2	0	-1
1	P	6	ChR2	0	1
1	P	6	ChR2	0	1
1	P	6	ChR2	0	-1
1	P	6	ChR2	0	-1
1	P	6	ChR2	0	1
1	P	6	ChR2	0	-1
1	P	6	ChR2	1	1
1	P	6	ChR2	0	1
1	P	6	ChR2	0	1
1	P	6	ChR2	1	1
1	P	6	ChR2	0	1
1	P	6	ChR2	0	-1
1	P	6	ChR2	0	1
1	P	6	ChR2	0	1
1	P	6	ChR2	0	1
1	P	6	ChR2	0	1
1	P	6	ChR2	0	-1
1	P	6	ChR2	0	-1
1	P	6	ChR2	0	1
1	P	6	ChR2	0	1
1	P	6	ChR2	0	-1
1	P	6	ChR2	0	1
1	B	6	ChR2	0	-1
1	B	6	ChR2	1	-1
1	B	6	ChR2	0	-1
1	B	6	ChR2	0	-1
1	B	6	ChR2	0	-1
1	B	6	ChR2	0	1
1	B	6	ChR2	0	1
1	B	6	ChR2	1	-1
1	B	6	ChR2	0	-1
1	B	6	ChR2	0	-1
1	B	6	ChR2	0	1
1	B	6	ChR2	1	1
1	B	6	ChR2	0	-1
1	B	6	ChR2	1	-1
1	B	6	ChR2	1	-1
1	B	6	ChR2	0	-1
1	B	6	ChR2	0	1
1	B	6	ChR2	0	1
2	P	6	ChR2	0	-1
2	P	6	ChR2	0	1
2	P	6	ChR2	0	1
2	P	6	ChR2	0	1
2	P	6	ChR2	0	1
2	P	6	ChR2	0	1
2	P	6	ChR2	1	1
2	P	6	ChR2	0	1
2	P	6	ChR2	0	1
2	P	6	ChR2	0	1
2	P	6	ChR2	0	1
2	P	6	ChR2	0	-1
2	P	6	ChR2	0	1
2	P	6	ChR2	0	1
2	P	6	ChR2	0	-1
2	P	6	ChR2	0	-1
2	P	6	ChR2	0	0
2	P	6	ChR2	0	0
2	P	6	ChR2	0	-1
2	P	6	ChR2	0	-1
2	P	6	ChR2	0	1
2	P	6	ChR2	0	-1
2	P	6	ChR2	1	1
2	P	6	ChR2	0	-1
2	P	6	ChR2	0	1
2	P	6	ChR2	0	1
2	P	6	ChR2	0	1
2	P	6	ChR2	0	1
2	P	6	ChR2	0	-1
2	P	6	ChR2	0	1
2	P	6	ChR2	0	1
2	P	6	ChR2	0	NaN
2	P	6	ChR2	0	1
2	P	6	ChR2	0	1
2	P	6	ChR2	1	1
2	P	6	ChR2	0	-1
2	P	6	ChR2	0	-1
2	P	6	ChR2	0	-1
2	P	6	ChR2	1	1
2	P	6	ChR2	0	1
2	P	6	ChR2	0	-1
2	P	6	ChR2	1	1
2	P	6	ChR2	0	1
2	P	6	ChR2	0	1
2	P	6	ChR2	0	-1
2	P	6	ChR2	0	1
2	P	6	ChR2	0	1
2	P	6	ChR2	0	-1
2	P	6	ChR2	1	-1
2	P	6	ChR2	0	-1
2	B	6	ChR2	1	-1
2	B	6	ChR2	1	-1
2	B	6	ChR2	0	0
2	B	6	ChR2	0	-1
2	B	6	ChR2	0	-1
2	B	6	ChR2	0	-1
2	B	6	ChR2	1	-1
2	B	6	ChR2	0	-1
2	B	6	ChR2	0	-1
2	B	6	ChR2	1	-1
2	B	6	ChR2	1	-1
2	B	6	ChR2	1	-1
2	B	6	ChR2	0	1
2	B	6	ChR2	0	-1
2	B	6	ChR2	0	-1
2	B	6	ChR2	1	-1
2	B	6	ChR2	1	-1
2	B	6	ChR2	0	-1
2	B	6	ChR2	1	-1
2	B	6	ChR2	1	-1
2	B	6	ChR2	0	1
2	B	6	ChR2	0	1
1	B	7	ChR2	0	0
1	B	7	ChR2	0	-1
1	B	7	ChR2	0	1
1	B	7	ChR2	0	1
1	B	7	ChR2	0	-1
1	B	7	ChR2	0	-1
1	B	7	ChR2	0	-1
1	B	7	ChR2	0	-1
1	B	7	ChR2	0	-1
1	B	7	ChR2	0	-1
1	B	7	ChR2	0	-1
1	B	7	ChR2	0	-1
1	B	7	ChR2	0	-1
1	B	7	ChR2	0	1
1	B	7	ChR2	0	1
1	B	7	ChR2	0	-1
1	B	7	ChR2	0	1
1	B	7	ChR2	0	1
1	B	7	ChR2	0	-1
1	B	7	ChR2	0	-1
1	B	7	ChR2	0	1
1	B	7	ChR2	1	1
1	B	7	ChR2	1	1
1	B	7	ChR2	0	0
1	B	7	ChR2	0	1
1	B	7	ChR2	0	1
1	B	7	ChR2	0	1
1	B	7	ChR2	0	1
1	B	7	ChR2	0	-1
1	B	7	ChR2	0	1
1	B	7	ChR2	0	1
1	B	7	ChR2	0	-1
1	B	7	ChR2	0	-1
1	B	7	ChR2	0	1
1	B	7	ChR2	1	1
1	B	7	ChR2	0	1
1	B	7	ChR2	0	-1
1	B	7	ChR2	0	-1
1	B	7	ChR2	0	1
1	B	7	ChR2	0	1
1	B	7	ChR2	0	1
2	B	7	ChR2	0	-1
2	B	7	ChR2	0	-1
2	B	7	ChR2	0	-1
2	B	7	ChR2	0	0
2	B	7	ChR2	0	1
2	B	7	ChR2	0	-1
2	B	7	ChR2	0	-1
2	B	7	ChR2	0	-1
2	B	7	ChR2	0	-1
2	B	7	ChR2	0	-1
2	B	7	ChR2	1	-1
2	B	7	ChR2	1	1
2	B	7	ChR2	0	1
2	B	7	ChR2	0	0
2	B	7	ChR2	0	-1
2	B	7	ChR2	0	-1
2	B	7	ChR2	0	-1
2	B	7	ChR2	0	-1
2	B	7	ChR2	0	-1
2	B	7	ChR2	0	1
2	B	7	ChR2	0	-1
2	B	7	ChR2	0	1
2	B	7	ChR2	0	1
2	B	7	ChR2	0	1
2	B	7	ChR2	0	-1
2	B	7	ChR2	1	1
2	B	7	ChR2	0	1
2	B	7	ChR2	0	1
2	B	7	ChR2	0	-1
2	B	7	ChR2	0	1
2	B	7	ChR2	0	1
2	B	7	ChR2	0	1
2	B	7	ChR2	0	0
2	B	7	ChR2	0	1
2	B	7	ChR2	0	1
2	B	7	ChR2	1	1
2	B	7	ChR2	0	1
2	B	7	ChR2	0	-1
2	B	7	ChR2	0	1
2	B	7	ChR2	0	1
2	B	7	ChR2	0	1
2	B	7	ChR2	0	1
2	B	7	ChR2	0	-1
2	B	7	ChR2	0	0
2	B	7	ChR2	0	-1
2	B	7	ChR2	0	0
2	B	7	ChR2	0	-1
2	B	7	ChR2	0	1
2	B	7	ChR2	0	-1
2	B	7	ChR2	0	1
2	B	7	ChR2	0	-1
1	B	8	ChR2	0	-1
1	B	8	ChR2	0	1
1	B	8	ChR2	1	1
1	B	8	ChR2	1	-1
1	B	8	ChR2	1	-1
1	B	8	ChR2	1	-1
1	B	8	ChR2	0	-1
1	B	8	ChR2	0	-1
1	B	8	ChR2	0	-1
1	B	8	ChR2	0	-1
1	B	8	ChR2	1	1
1	B	8	ChR2	0	1
1	B	8	ChR2	0	0
1	B	8	ChR2	1	-1
1	B	8	ChR2	0	1
1	B	8	ChR2	0	-1
1	B	8	ChR2	0	1
1	B	8	ChR2	0	1
1	B	8	ChR2	0	-1
1	B	8	ChR2	1	-1
1	B	8	ChR2	1	1
1	B	8	ChR2	0	0
1	B	8	ChR2	1	-1
1	B	8	ChR2	0	-1
1	B	8	ChR2	0	-1
1	B	8	ChR2	0	-1
1	B	8	ChR2	0	1
2	B	8	ChR2	0	-1
2	B	8	ChR2	0	1
2	B	8	ChR2	0	-1
2	B	8	ChR2	0	-1
2	B	8	ChR2	0	-1
2	B	8	ChR2	1	-1
2	B	8	ChR2	0	-1
2	B	8	ChR2	1	-1
2	B	8	ChR2	1	-1
2	B	8	ChR2	0	-1
2	B	8	ChR2	0	1
2	B	8	ChR2	1	-1
2	B	8	ChR2	0	-1
2	B	8	ChR2	0	1
2	B	8	ChR2	0	1
2	B	8	ChR2	0	-1
2	B	8	ChR2	0	-1
2	B	8	ChR2	0	-1
2	B	8	ChR2	0	-1
2	B	8	ChR2	0	-1
1	B	9	ChR2	0	-1
1	B	9	ChR2	0	1
1	B	9	ChR2	0	1
1	B	9	ChR2	0	1
1	B	9	ChR2	1	1
1	B	9	ChR2	0	-1
1	B	9	ChR2	1	1
1	B	9	ChR2	0	1
1	B	9	ChR2	0	1
1	B	9	ChR2	0	1
1	B	9	ChR2	1	1
1	B	9	ChR2	1	1
1	B	9	ChR2	0	-1
1	B	9	ChR2	0	1
1	B	9	ChR2	0	1
1	B	9	ChR2	0	1
1	B	9	ChR2	0	1
1	B	9	ChR2	0	NaN
1	B	9	ChR2	0	1
1	B	9	ChR2	1	-1
1	B	9	ChR2	0	1
1	B	9	ChR2	0	-1
1	B	9	ChR2	1	-1
1	B	9	ChR2	0	1
1	B	9	ChR2	1	1
1	B	9	ChR2	1	1
1	B	9	ChR2	0	1
1	B	9	ChR2	0	1
1	B	9	ChR2	0	-1
1	B	9	ChR2	0	-1
1	B	9	ChR2	0	-1
1	B	9	ChR2	0	1
1	B	9	ChR2	0	-1
1	B	9	ChR2	1	-1
1	B	9	ChR2	0	1
1	B	9	ChR2	0	-1
1	B	9	ChR2	0	-1
1	B	9	ChR2	0	-1
1	B	9	ChR2	0	-1
1	B	9	ChR2	1	1
1	B	9	ChR2	0	-1
1	B	9	ChR2	0	1
1	B	9	ChR2	1	1
1	B	9	ChR2	0	1
1	B	9	ChR2	0	-1
1	B	9	ChR2	0	1
1	B	9	ChR2	0	1
1	B	9	ChR2	0	1
1	B	9	ChR2	0	1
1	B	9	ChR2	1	1
1	B	9	ChR2	1	-1
1	B	9	ChR2	0	-1
1	B	9	ChR2	1	1
1	B	9	ChR2	0	-1
1	B	9	ChR2	0	1
1	B	9	ChR2	0	-1
1	B	9	ChR2	0	1
1	B	9	ChR2	1	1
2	B	9	ChR2	0	-1
2	B	9	ChR2	0	1
2	B	9	ChR2	0	1
2	B	9	ChR2	1	1
2	B	9	ChR2	1	1
2	B	9	ChR2	0	1
2	B	9	ChR2	0	1
2	B	9	ChR2	1	-1
2	B	9	ChR2	0	1
2	B	9	ChR2	1	-1
2	B	9	ChR2	1	-1
2	B	9	ChR2	0	1
2	B	9	ChR2	1	-1
2	B	9	ChR2	0	0
2	B	9	ChR2	1	-1
2	B	9	ChR2	1	1
2	B	9	ChR2	1	1
2	B	9	ChR2	0	0
2	B	9	ChR2	0	-1
2	B	9	ChR2	0	-1
2	B	9	ChR2	0	-1
2	B	9	ChR2	0	-1
2	B	9	ChR2	0	-1
2	B	9	ChR2	0	-1
2	B	9	ChR2	0	-1
2	B	9	ChR2	0	1
2	B	9	ChR2	0	-1
2	B	9	ChR2	0	-1
2	B	9	ChR2	0	1
2	B	9	ChR2	0	-1
2	B	9	ChR2	0	1
2	B	9	ChR2	0	-1
2	B	9	ChR2	1	1
2	B	9	ChR2	0	-1
2	B	9	ChR2	0	-1
2	B	9	ChR2	0	-1
2	B	9	ChR2	0	1
2	B	9	ChR2	0	1
2	B	9	ChR2	0	1
2	B	9	ChR2	0	1
2	B	9	ChR2	0	-1
2	B	9	ChR2	0	1
2	B	9	ChR2	0	-1
2	B	9	ChR2	0	1
2	B	9	ChR2	1	1
2	B	9	ChR2	0	-1
2	B	9	ChR2	1	1
2	B	9	ChR2	1	1
1	B	10	ChR2	0	-1
1	B	10	ChR2	0	1
1	B	10	ChR2	0	-1
1	B	10	ChR2	0	1
1	B	10	ChR2	0	1
1	B	10	ChR2	0	-1
1	B	10	ChR2	1	-1
1	B	10	ChR2	0	-1
1	B	10	ChR2	0	NaN
1	B	10	ChR2	0	1
1	B	10	ChR2	0	-1
1	B	10	ChR2	0	1
1	B	10	ChR2	0	1
1	B	10	ChR2	0	-1
1	B	10	ChR2	0	-1
1	B	10	ChR2	0	-1
1	B	10	ChR2	0	0
1	B	10	ChR2	0	-1
1	B	10	ChR2	1	-1
1	B	10	ChR2	1	-1
1	B	10	ChR2	0	-1
1	B	10	ChR2	0	-1
1	B	10	ChR2	0	-1
1	B	10	ChR2	0	1
1	B	10	ChR2	0	-1
1	B	10	ChR2	0	1
1	B	10	ChR2	0	-1
1	B	10	ChR2	0	-1
1	B	10	ChR2	0	1
1	B	10	ChR2	0	1
1	B	10	ChR2	0	1
1	B	10	ChR2	0	1
1	B	10	ChR2	0	1
1	B	10	ChR2	1	1
1	B	10	ChR2	1	1
1	B	10	ChR2	1	1
1	B	10	ChR2	0	-1
1	B	10	ChR2	0	-1
1	B	10	ChR2	0	-1
1	B	10	ChR2	0	-1
1	B	10	ChR2	1	1
1	B	10	ChR2	1	1
1	B	10	ChR2	1	-1
1	B	10	ChR2	0	1
1	B	10	ChR2	0	-1
2	B	10	ChR2	1	-1
2	B	10	ChR2	0	1
2	B	10	ChR2	0	1
2	B	10	ChR2	0	-1
2	B	10	ChR2	0	1
2	B	10	ChR2	0	-1
2	B	10	ChR2	0	1
2	B	10	ChR2	0	1
2	B	10	ChR2	1	1
2	B	10	ChR2	0	1
2	B	10	ChR2	0	0
2	B	10	ChR2	0	1
2	B	10	ChR2	1	-1
2	B	10	ChR2	0	0
2	B	10	ChR2	0	-1
2	B	10	ChR2	1	-1
2	B	10	ChR2	1	-1
2	B	10	ChR2	0	-1
2	B	10	ChR2	1	-1
2	B	10	ChR2	1	-1
2	B	10	ChR2	1	-1
2	B	10	ChR2	1	-1
2	B	10	ChR2	0	-1
2	B	10	ChR2	1	-1
2	B	10	ChR2	1	-1
2	B	10	ChR2	0	NaN
2	B	10	ChR2	0	1
2	B	10	ChR2	0	0
2	B	10	ChR2	0	1
2	B	10	ChR2	0	1
2	B	10	ChR2	0	-1
2	B	10	ChR2	1	1
2	B	10	ChR2	0	NaN
2	B	10	ChR2	0	1
2	B	10	ChR2	0	1
2	B	10	ChR2	0	1
2	B	10	ChR2	0	-1
1	B	11	ChR2	0	-1
1	B	11	ChR2	0	-1
1	B	11	ChR2	0	1
1	B	11	ChR2	0	1
1	B	11	ChR2	0	1
1	B	11	ChR2	0	-1
1	B	11	ChR2	0	1
1	B	11	ChR2	0	1
1	B	11	ChR2	0	-1
1	B	11	ChR2	0	1
1	B	11	ChR2	0	-1
1	B	11	ChR2	0	1
1	B	11	ChR2	0	0
1	B	11	ChR2	0	-1
1	B	11	ChR2	0	-1
1	B	11	ChR2	0	1
1	B	11	ChR2	1	-1
1	B	11	ChR2	0	1
1	B	11	ChR2	0	1
1	B	11	ChR2	0	-1
1	B	11	ChR2	1	-1
1	B	11	ChR2	0	-1
1	B	11	ChR2	0	-1
1	B	11	ChR2	0	1
1	B	11	ChR2	0	1
1	B	11	ChR2	1	-1
1	B	11	ChR2	0	-1
1	B	11	ChR2	0	1
1	B	11	ChR2	0	-1
1	B	11	ChR2	1	-1
1	B	11	ChR2	1	-1
1	B	11	ChR2	1	1
1	B	11	ChR2	0	-1
2	B	11	ChR2	0	-1
2	B	11	ChR2	0	-1
2	B	11	ChR2	1	1
2	B	11	ChR2	0	1
2	B	11	ChR2	0	1
2	B	11	ChR2	0	1
2	B	11	ChR2	0	-1
2	B	11	ChR2	1	1
2	B	11	ChR2	0	1
2	B	11	ChR2	0	1
2	B	11	ChR2	0	-1
2	B	11	ChR2	0	-1
2	B	11	ChR2	0	-1
2	B	11	ChR2	1	-1
2	B	11	ChR2	1	-1
2	B	11	ChR2	1	-1
2	B	11	ChR2	1	-1
2	B	11	ChR2	0	-1
2	B	11	ChR2	1	-1
2	B	11	ChR2	0	1
2	B	11	ChR2	0	-1
2	B	11	ChR2	0	-1
2	B	11	ChR2	0	-1
2	B	11	ChR2	0	-1
2	B	11	ChR2	1	-1
2	B	11	ChR2	0	-1
2	B	11	ChR2	1	-1
2	B	11	ChR2	1	-1
2	B	11	ChR2	1	-1
2	B	11	ChR2	0	-1
