# Supplementary material for: Reward contingency gates selective cholinergic suppression of amygdala neurons
Source: eLife. 2024 Feb 20;12:RP89093. doi: 10.7554/eLife.89093 (PMC10942609; doi:10.7554/eLife.89093)
Supplement: Figure 6—figure supplement 3—source data 1. [file elife-89093-fig6-figsupp3-data1.zip › FigS8DE.csv]

Day	name_area	Subj	Virus	Sig	Sign
1	B	4649	eYFP	0	-1
1	B	4649	eYFP	0	1
1	B	4649	eYFP	0	1
1	B	4649	eYFP	0	1
1	B	4649	eYFP	0	1
1	P	4649	eYFP	0	-1
1	P	4649	eYFP	0	1
1	P	4649	eYFP	0	-1
1	P	4649	eYFP	0	1
1	P	4649	eYFP	0	1
1	P	4649	eYFP	0	1
1	P	4649	eYFP	0	1
1	P	4649	eYFP	0	1
1	P	4649	eYFP	0	1
1	P	4649	eYFP	0	-1
1	P	4649	eYFP	0	1
1	P	4649	eYFP	0	1
1	P	4649	eYFP	0	-1
1	P	4649	eYFP	0	1
1	P	4649	eYFP	0	-1
1	P	4649	eYFP	0	1
1	P	4649	eYFP	0	-1
1	P	4649	eYFP	0	1
1	P	4649	eYFP	0	1
1	P	4649	eYFP	0	-1
1	P	4649	eYFP	0	-1
1	P	4649	eYFP	0	0
1	P	4649	eYFP	0	1
1	P	4649	eYFP	0	-1
1	P	4649	eYFP	0	1
1	P	4649	eYFP	0	1
1	P	4649	eYFP	0	-1
1	P	4649	eYFP	0	-1
1	P	4649	eYFP	0	-1
1	P	4649	eYFP	0	1
1	P	4649	eYFP	0	-1
1	P	4649	eYFP	1	-1
1	P	4649	eYFP	0	1
1	P	4649	eYFP	0	-1
1	P	4649	eYFP	0	-1
1	P	4649	eYFP	0	-1
1	P	4649	eYFP	0	-1
1	P	4649	eYFP	0	1
1	P	4649	eYFP	0	1
1	P	4649	eYFP	0	-1
2	B	4649	eYFP	0	NaN
2	B	4649	eYFP	0	0
2	B	4649	eYFP	0	-1
2	B	4649	eYFP	0	-1
2	B	4649	eYFP	0	1
2	B	4649	eYFP	0	-1
2	B	4649	eYFP	0	1
2	B	4649	eYFP	0	-1
2	B	4649	eYFP	0	-1
2	B	4649	eYFP	0	1
2	B	4649	eYFP	0	-1
2	P	4649	eYFP	0	-1
2	P	4649	eYFP	0	1
2	P	4649	eYFP	0	1
2	P	4649	eYFP	0	-1
2	P	4649	eYFP	0	1
2	P	4649	eYFP	0	NaN
2	P	4649	eYFP	0	1
2	P	4649	eYFP	0	1
2	P	4649	eYFP	0	1
2	P	4649	eYFP	0	-1
2	P	4649	eYFP	0	1
2	P	4649	eYFP	0	1
2	P	4649	eYFP	0	1
2	P	4649	eYFP	0	-1
2	P	4649	eYFP	0	-1
2	P	4649	eYFP	0	1
2	P	4649	eYFP	0	-1
2	P	4649	eYFP	0	1
2	P	4649	eYFP	0	-1
2	P	4649	eYFP	0	-1
2	P	4649	eYFP	0	1
2	P	4649	eYFP	0	1
2	P	4649	eYFP	0	1
2	P	4649	eYFP	0	1
2	P	4649	eYFP	0	-1
2	P	4649	eYFP	0	-1
2	P	4649	eYFP	0	-1
2	P	4649	eYFP	0	1
2	P	4649	eYFP	0	-1
2	P	4649	eYFP	0	1
2	P	4649	eYFP	0	1
2	P	4649	eYFP	0	1
2	P	4649	eYFP	0	-1
2	P	4649	eYFP	0	-1
2	P	4649	eYFP	0	-1
2	P	4649	eYFP	0	1
2	P	4649	eYFP	0	-1
2	P	4649	eYFP	0	1
2	P	4649	eYFP	0	1
2	P	4649	eYFP	0	-1
2	P	4649	eYFP	0	1
2	P	4649	eYFP	1	-1
2	P	4649	eYFP	0	-1
2	P	4649	eYFP	0	1
2	P	4649	eYFP	0	1
2	P	4649	eYFP	0	-1
2	P	4649	eYFP	0	-1
2	P	4649	eYFP	0	1
2	P	4649	eYFP	0	1
2	P	4649	eYFP	0	-1
2	P	4649	eYFP	0	-1
1	P	4775	eYFP	0	-1
1	P	4775	eYFP	0	-1
1	P	4775	eYFP	0	1
1	P	4775	eYFP	0	1
1	P	4775	eYFP	1	-1
1	P	4775	eYFP	0	-1
1	P	4775	eYFP	0	1
1	P	4775	eYFP	0	-1
1	P	4775	eYFP	0	-1
1	P	4775	eYFP	0	1
1	P	4775	eYFP	0	-1
1	P	4775	eYFP	0	1
1	P	4775	eYFP	0	1
1	P	4775	eYFP	0	1
1	P	4775	eYFP	0	-1
1	P	4775	eYFP	0	-1
2	P	4775	eYFP	0	-1
2	P	4775	eYFP	0	1
2	P	4775	eYFP	0	-1
2	P	4775	eYFP	0	1
2	P	4775	eYFP	0	1
2	P	4775	eYFP	0	-1
2	P	4775	eYFP	0	1
2	P	4775	eYFP	0	-1
2	P	4775	eYFP	0	1
2	P	4775	eYFP	0	1
2	P	4775	eYFP	0	-1
2	P	4775	eYFP	0	-1
2	P	4775	eYFP	0	NaN
2	P	4775	eYFP	0	1
2	P	4775	eYFP	0	1
2	P	4775	eYFP	0	1
2	P	4775	eYFP	0	-1
2	P	4775	eYFP	0	1
2	P	4775	eYFP	0	1
2	P	4775	eYFP	0	-1
2	P	4775	eYFP	0	1
2	P	4775	eYFP	0	-1
2	P	4775	eYFP	0	-1
2	B	4775	eYFP	0	1
2	B	4775	eYFP	1	1
2	B	4775	eYFP	0	1
2	B	4775	eYFP	0	-1
1	B	4777	eYFP	0	1
1	B	4777	eYFP	0	1
1	B	4777	eYFP	0	-1
1	B	4777	eYFP	0	1
1	B	4777	eYFP	0	-1
1	B	4777	eYFP	0	-1
1	B	4777	eYFP	0	1
1	B	4777	eYFP	1	1
1	B	4777	eYFP	0	1
1	B	4777	eYFP	0	1
1	B	4777	eYFP	0	1
1	B	4777	eYFP	0	1
1	B	4777	eYFP	0	-1
1	P	4777	eYFP	0	1
1	P	4777	eYFP	0	1
1	P	4777	eYFP	0	-1
1	P	4777	eYFP	0	-1
1	P	4777	eYFP	0	1
1	P	4777	eYFP	0	-1
1	P	4777	eYFP	0	-1
1	P	4777	eYFP	0	-1
1	P	4777	eYFP	0	-1
2	B	4777	eYFP	0	1
2	B	4777	eYFP	0	-1
2	B	4777	eYFP	0	1
2	B	4777	eYFP	0	-1
2	B	4777	eYFP	0	-1
2	B	4777	eYFP	0	-1
2	B	4777	eYFP	0	1
2	B	4777	eYFP	0	-1
2	B	4777	eYFP	0	-1
2	B	4777	eYFP	0	-1
2	B	4777	eYFP	0	0
2	B	4777	eYFP	0	1
2	B	4777	eYFP	0	-1
2	B	4777	eYFP	0	1
2	B	4777	eYFP	0	1
2	P	4777	eYFP	0	-1
2	P	4777	eYFP	0	1
2	P	4777	eYFP	0	-1
2	P	4777	eYFP	0	-1
2	P	4777	eYFP	0	-1
2	P	4777	eYFP	0	1
2	P	4777	eYFP	0	1
2	P	4777	eYFP	0	1
2	P	4777	eYFP	0	1
2	P	4777	eYFP	0	1
2	P	4777	eYFP	0	-1
2	P	4777	eYFP	0	-1
2	P	4777	eYFP	0	1
2	P	4777	eYFP	0	1
2	P	4777	eYFP	0	1
1	P	5710	eYFP	0	-1
1	P	5710	eYFP	0	1
1	P	5710	eYFP	0	-1
1	P	5710	eYFP	0	-1
1	P	5710	eYFP	0	1
1	P	5710	eYFP	0	1
1	P	5710	eYFP	0	-1
1	P	5710	eYFP	0	-1
1	P	5710	eYFP	0	1
1	P	5710	eYFP	0	1
1	P	5710	eYFP	0	-1
1	P	5710	eYFP	0	-1
1	P	5710	eYFP	0	-1
1	P	5710	eYFP	0	1
1	P	5710	eYFP	0	1
1	P	5710	eYFP	0	-1
1	P	5710	eYFP	0	-1
1	P	5710	eYFP	0	1
1	P	5710	eYFP	0	-1
1	P	5710	eYFP	0	1
1	P	5710	eYFP	0	-1
1	P	5710	eYFP	0	1
1	P	5710	eYFP	0	1
1	P	5710	eYFP	0	0
1	P	5710	eYFP	0	-1
1	P	5710	eYFP	0	-1
1	P	5710	eYFP	0	1
1	P	5710	eYFP	0	-1
1	P	5710	eYFP	0	1
1	P	5710	eYFP	0	1
1	P	5710	eYFP	0	1
1	B	5710	eYFP	0	1
1	B	5710	eYFP	0	-1
1	B	5710	eYFP	0	1
1	B	5710	eYFP	0	1
1	B	5710	eYFP	0	0
1	B	5710	eYFP	0	1
1	B	5710	eYFP	0	0
1	B	5710	eYFP	0	1
1	B	5710	eYFP	0	1
1	B	5710	eYFP	0	-1
1	B	5710	eYFP	0	1
1	B	5710	eYFP	0	-1
1	B	5710	eYFP	0	-1
1	B	5710	eYFP	0	0
1	B	5710	eYFP	0	-1
1	B	5710	eYFP	0	-1
1	B	5710	eYFP	0	1
1	B	5710	eYFP	0	NaN
1	B	5710	eYFP	0	1
1	B	5710	eYFP	0	-1
1	B	5710	eYFP	0	1
1	B	5710	eYFP	0	1
1	B	5710	eYFP	0	1
1	B	5710	eYFP	0	1
1	B	5710	eYFP	0	NaN
1	B	5710	eYFP	0	0
1	B	5710	eYFP	0	1
1	B	5710	eYFP	0	1
1	B	5710	eYFP	0	-1
2	P	5710	eYFP	0	1
2	P	5710	eYFP	0	-1
2	P	5710	eYFP	0	-1
2	P	5710	eYFP	0	0
2	P	5710	eYFP	0	-1
2	P	5710	eYFP	0	1
2	P	5710	eYFP	0	1
2	P	5710	eYFP	0	-1
2	P	5710	eYFP	0	1
2	P	5710	eYFP	0	-1
2	P	5710	eYFP	0	-1
2	P	5710	eYFP	0	-1
2	P	5710	eYFP	0	1
2	P	5710	eYFP	0	1
2	P	5710	eYFP	0	1
2	P	5710	eYFP	0	1
2	P	5710	eYFP	0	1
2	P	5710	eYFP	0	-1
2	P	5710	eYFP	0	-1
2	P	5710	eYFP	0	1
2	P	5710	eYFP	0	-1
2	P	5710	eYFP	0	-1
2	P	5710	eYFP	0	-1
2	P	5710	eYFP	0	-1
2	P	5710	eYFP	0	-1
2	P	5710	eYFP	0	0
2	P	5710	eYFP	0	-1
2	P	5710	eYFP	0	-1
2	P	5710	eYFP	0	0
2	P	5710	eYFP	0	-1
2	P	5710	eYFP	0	-1
2	P	5710	eYFP	0	-1
2	P	5710	eYFP	0	1
2	P	5710	eYFP	0	1
2	P	5710	eYFP	0	1
2	P	5710	eYFP	0	1
2	P	5710	eYFP	0	-1
2	P	5710	eYFP	0	1
2	P	5710	eYFP	0	1
2	P	5710	eYFP	0	1
2	P	5710	eYFP	0	0
2	P	5710	eYFP	0	-1
2	P	5710	eYFP	0	-1
2	P	5710	eYFP	0	0
2	P	5710	eYFP	0	-1
2	P	5710	eYFP	0	1
2	P	5710	eYFP	0	-1
2	P	5710	eYFP	0	1
2	P	5710	eYFP	0	-1
2	P	5710	eYFP	0	1
2	P	5710	eYFP	0	-1
2	P	5710	eYFP	0	-1
2	P	5710	eYFP	0	1
2	P	5710	eYFP	0	0
2	P	5710	eYFP	0	-1
2	P	5710	eYFP	0	1
2	P	5710	eYFP	0	0
2	P	5710	eYFP	0	-1
2	P	5710	eYFP	0	-1
2	B	5710	eYFP	0	-1
2	B	5710	eYFP	0	1
2	B	5710	eYFP	0	-1
2	B	5710	eYFP	0	1
2	B	5710	eYFP	0	-1
2	B	5710	eYFP	0	-1
2	B	5710	eYFP	0	1
2	B	5710	eYFP	0	1
2	B	5710	eYFP	0	-1
2	B	5710	eYFP	0	-1
2	B	5710	eYFP	0	-1
2	B	5710	eYFP	0	1
2	B	5710	eYFP	0	1
2	B	5710	eYFP	0	1
2	B	5710	eYFP	0	-1
2	B	5710	eYFP	0	1
2	B	5710	eYFP	0	1
2	B	5710	eYFP	0	-1
2	B	5710	eYFP	0	NaN
2	B	5710	eYFP	0	-1
2	B	5710	eYFP	0	1
2	B	5710	eYFP	0	-1
2	B	5710	eYFP	0	1
2	B	5710	eYFP	0	-1
2	B	5710	eYFP	0	-1
2	B	5710	eYFP	0	1
2	B	5710	eYFP	0	1
2	B	5710	eYFP	0	0
2	B	5710	eYFP	0	1
2	B	5710	eYFP	0	1
2	B	5710	eYFP	0	1
2	B	5710	eYFP	0	-1
2	B	5710	eYFP	0	-1
2	B	5710	eYFP	0	0
2	B	5710	eYFP	0	-1
1	B	5177	eYFP	0	1
1	B	5177	eYFP	0	-1
1	B	5177	eYFP	0	1
1	B	5177	eYFP	0	-1
1	B	5177	eYFP	0	-1
1	B	5177	eYFP	0	1
1	B	5177	eYFP	0	-1
1	B	5177	eYFP	0	-1
1	B	5177	eYFP	0	1
1	B	5177	eYFP	0	1
1	B	5177	eYFP	0	-1
1	B	5177	eYFP	0	-1
1	B	5177	eYFP	0	1
1	B	5177	eYFP	0	-1
1	B	5177	eYFP	1	-1
1	B	5177	eYFP	0	1
1	B	5177	eYFP	0	-1
1	B	5177	eYFP	1	-1
1	B	5177	eYFP	0	-1
1	B	5177	eYFP	0	-1
1	B	5177	eYFP	0	-1
1	B	5177	eYFP	1	-1
1	B	5177	eYFP	0	-1
1	B	5177	eYFP	0	-1
1	B	5177	eYFP	0	-1
1	B	5177	eYFP	0	-1
1	B	5177	eYFP	0	1
1	B	5177	eYFP	0	1
1	B	5177	eYFP	0	-1
1	B	5177	eYFP	0	-1
1	B	5177	eYFP	0	1
1	B	5177	eYFP	0	-1
1	B	5177	eYFP	0	1
1	B	5177	eYFP	0	NaN
1	B	5177	eYFP	0	-1
1	B	5177	eYFP	0	-1
1	B	5177	eYFP	0	1
1	B	5177	eYFP	0	1
1	B	5177	eYFP	0	-1
1	B	5177	eYFP	0	1
1	B	5177	eYFP	0	1
1	B	5177	eYFP	0	1
2	B	5177	eYFP	0	1
2	B	5177	eYFP	0	-1
2	B	5177	eYFP	0	-1
2	B	5177	eYFP	0	-1
2	B	5177	eYFP	0	1
2	B	5177	eYFP	0	1
2	B	5177	eYFP	0	-1
2	B	5177	eYFP	0	1
2	B	5177	eYFP	0	NaN
2	B	5177	eYFP	0	1
2	B	5177	eYFP	0	0
2	B	5177	eYFP	0	1
2	B	5177	eYFP	0	1
2	B	5177	eYFP	0	1
2	B	5177	eYFP	0	-1
2	B	5177	eYFP	0	1
2	B	5177	eYFP	0	1
2	B	5177	eYFP	0	0
2	B	5177	eYFP	0	1
2	B	5177	eYFP	0	1
2	B	5177	eYFP	0	1
2	B	5177	eYFP	0	-1
2	B	5177	eYFP	0	1
2	B	5177	eYFP	0	-1
2	B	5177	eYFP	0	1
2	B	5177	eYFP	0	-1
2	B	5177	eYFP	0	1
2	B	5177	eYFP	0	0
2	B	5177	eYFP	0	1
2	B	5177	eYFP	0	1
2	B	5177	eYFP	0	1
2	B	5177	eYFP	0	1
2	B	5177	eYFP	0	-1
2	B	5177	eYFP	0	1
2	B	5177	eYFP	0	1
2	B	5177	eYFP	0	-1
2	B	5177	eYFP	0	1
2	B	5177	eYFP	0	1
2	B	5177	eYFP	0	1
2	B	5177	eYFP	0	1
2	B	5177	eYFP	0	1
2	B	5177	eYFP	0	1
2	B	5177	eYFP	0	1
2	B	5177	eYFP	0	-1
2	B	5177	eYFP	0	1
2	B	5177	eYFP	0	1
2	B	5177	eYFP	0	-1
2	B	5177	eYFP	0	1
2	B	5177	eYFP	0	-1
2	B	5177	eYFP	0	0
2	B	5177	eYFP	0	-1
