# Supplementary material for: Reward contingency gates selective cholinergic suppression of amygdala neurons
Source: eLife. 2024 Feb 20;12:RP89093. doi: 10.7554/eLife.89093 (PMC10942609; doi:10.7554/eLife.89093)
Supplement: Figure 6—figure supplement 4—source data 1. [file elife-89093-fig6-figsupp4-data1.zip › Supplementary_Figure9_source_data_1.csv]

Day	name_area	fr	Subj	Virus	code_sig	log_fr
1	P	0.391066511	1	ChR2	1	-0.407749374
1	P	0.611246815	1	ChR2	1	-0.213783391
1	P	0.494963302	1	ChR2	1	-0.305427
2	P	1.725172113	1	ChR2	1	0.236832429
2	P	1.236624621	1	ChR2	1	0.092237889
2	P	8.646680372	1	ChR2	1	0.936849405
1	B	0.159731941	2	ChR2	1	-0.796608232
1	B	0.69876304	2	ChR2	-1	-0.155670075
1	B	6.043106155	2	ChR2	-1	0.781260223
1	B	0.632764472	2	ChR2	1	-0.198757913
1	B	0.350793941	2	ChR2	-1	-0.454947917
1	B	0.112993656	2	ChR2	-1	-0.94694594
1	B	0.379812766	2	ChR2	-1	-0.420430442
1	P	7.847666199	2	ChR2	1	0.894740522
1	P	6.273715935	2	ChR2	1	0.797524851
1	P	35.92787368	2	ChR2	-1	1.555431515
1	P	9.18253216	2	ChR2	1	0.962962458
1	P	9.608312799	2	ChR2	1	0.982647133
1	P	0.805850209	2	ChR2	-1	-0.093745677
1	P	0.51386433	2	ChR2	-1	-0.289151528
2	B	0.161109481	2	ChR2	-1	-0.792878901
2	B	0.725877883	2	ChR2	-1	-0.139136436
2	B	1.394393709	2	ChR2	-1	0.144385415
2	B	7.782827252	2	ChR2	-1	0.891137391
2	B	0.872823893	2	ChR2	1	-0.059073374
2	B	0.487931572	2	ChR2	-1	-0.31164108
2	B	0.440838031	2	ChR2	-1	-0.355720946
2	P	7.31684906	2	ChR2	1	0.864324096
2	P	1.330304003	2	ChR2	1	0.123950898
2	P	0.412157003	2	ChR2	1	-0.384937317
2	P	1.448568985	2	ChR2	1	0.160939182
2	P	4.46574237	2	ChR2	1	0.649893665
2	P	9.535202687	2	ChR2	1	0.979329929
2	P	2.352906601	2	ChR2	1	0.371604688
2	P	3.25476561	2	ChR2	1	0.512519719
1	P	6.716276222	3	ChR2	1	0.827128549
1	P	14.77326845	3	ChR2	1	1.16947659
2	P	3.723391065	3	ChR2	1	0.570938652
2	P	0.432759246	3	ChR2	1	-0.363753645
2	P	8.286244436	3	ChR2	1	0.91835774
2	P	6.45966811	3	ChR2	1	0.810210205
2	P	16.2035484	3	ChR2	1	1.209610131
2	P	3.803825375	3	ChR2	1	0.580220571
1	B	0.290264825	4	ChR2	-1	-0.53720559
1	B	4.086731385	4	ChR2	-1	0.611376093
1	B	0.186383457	4	ChR2	1	-0.729592638
1	B	0.148558579	4	ChR2	1	-0.828102264
1	B	0.222563775	4	ChR2	1	-0.652545521
2	B	0.379723606	4	ChR2	-1	-0.420532404
2	B	1.336759554	4	ChR2	-1	0.126053297
2	B	4.527707267	4	ChR2	-1	0.65587834
2	B	14.08123307	4	ChR2	-1	1.148640687
1	P	10.86454121	5	ChR2	1	1.036011392
1	P	10.22508536	5	ChR2	1	1.009666942
1	P	11.09347261	5	ChR2	1	1.045067516
1	P	0.985310416	5	ChR2	1	-0.006426926
1	P	6.215552291	5	ChR2	1	0.793479724
1	P	1.677278219	5	ChR2	-1	0.224605107
1	P	13.83625191	5	ChR2	1	1.14101846
1	B	0.293859972	5	ChR2	-1	-0.531859567
1	B	0.350252114	5	ChR2	1	-0.455619234
1	B	2.054433007	5	ChR2	1	0.312691984
1	B	0.405609539	5	ChR2	1	-0.39189184
1	B	0.383621777	5	ChR2	-1	-0.416096748
2	P	11.5186987	5	ChR2	1	1.061403418
2	P	2.638915624	5	ChR2	-1	0.421425504
2	P	10.15866207	5	ChR2	1	1.006836514
2	P	0.231842048	5	ChR2	-1	-0.634807795
2	P	3.601951826	5	ChR2	1	0.5565379
2	P	20.2446958	5	ChR2	1	1.306311255
2	P	7.264901114	5	ChR2	1	0.861229707
2	P	3.64821685	5	ChR2	1	0.562080645
2	P	0.779785351	5	ChR2	-1	-0.108024927
2	P	1.428012617	5	ChR2	1	0.154732045
2	P	14.55280551	5	ChR2	1	1.162946725
2	P	4.796054684	5	ChR2	1	0.680884126
2	B	1.023516736	5	ChR2	-1	0.010094948
2	B	3.287401354	5	ChR2	-1	0.51685273
2	B	1.383298376	5	ChR2	-1	0.140915867
2	B	0.189453982	5	ChR2	1	-0.722496263
2	B	0.113465618	5	ChR2	1	-0.945135717
2	B	1.152231719	5	ChR2	-1	0.061539827
2	B	1.017830532	5	ChR2	-1	0.007675474
2	B	2.14499126	5	ChR2	-1	0.331425527
1	P	6.012605822	6	ChR2	1	0.779062733
1	P	1.650180079	6	ChR2	1	0.21753134
1	P	18.70842766	6	ChR2	1	1.272037289
1	P	12.24768391	6	ChR2	1	1.08805397
1	B	1.219339642	6	ChR2	-1	0.086124693
1	B	0.498699801	6	ChR2	-1	-0.302160805
1	B	0.376020715	6	ChR2	1	-0.42478823
1	B	3.784955856	6	ChR2	-1	0.578060819
1	B	21.34163712	6	ChR2	-1	1.329227731
2	P	4.987342012	6	ChR2	1	0.697869151
2	P	0.734792384	6	ChR2	1	-0.133835354
2	P	11.74243526	6	ChR2	1	1.069758174
2	P	8.868409378	6	ChR2	1	0.947845733
2	P	7.386216162	6	ChR2	1	0.868422013
2	P	1.353540339	6	ChR2	-1	0.131471203
2	B	0.866013648	6	ChR2	-1	-0.062475264
2	B	0.51134265	6	ChR2	-1	-0.291287982
2	B	0.195197468	6	ChR2	-1	-0.709525819
2	B	0.200801223	6	ChR2	-1	-0.697233646
2	B	0.445031548	6	ChR2	-1	-0.351609201
2	B	1.976024132	6	ChR2	-1	0.295792244
2	B	0.691596772	6	ChR2	-1	-0.160147043
2	B	1.634662052	6	ChR2	-1	0.213427981
2	B	18.51714165	6	ChR2	-1	1.267573949
2	B	4.419494832	6	ChR2	-1	0.64537263
1	B	0.821328693	7	ChR2	1	-0.085483005
1	B	12.1502772	7	ChR2	1	1.084586186
1	B	1.678142101	7	ChR2	1	0.224828733
2	B	0.200461545	7	ChR2	-1	-0.697968926
2	B	2.16993935	7	ChR2	1	0.336447595
2	B	20.56715231	7	ChR2	1	1.313174164
2	B	5.943571061	7	ChR2	1	0.774047459
1	B	8.096454559	8	ChR2	1	0.908294883
1	B	0.112968997	8	ChR2	-1	-0.947040727
1	B	0.465257281	8	ChR2	-1	-0.332306821
1	B	1.12068333	8	ChR2	-1	0.049482912
1	B	1.882130396	8	ChR2	1	0.274649709
1	B	7.202223889	8	ChR2	-1	0.857466618
1	B	6.049888653	8	ChR2	-1	0.781747382
1	B	1.823973236	8	ChR2	1	0.261018461
1	B	3.294886189	8	ChR2	-1	0.517840418
2	B	0.4546989	8	ChR2	-1	-0.342276097
2	B	1.123326385	8	ChR2	-1	0.05050596
2	B	2.00829821	8	ChR2	-1	0.302828201
2	B	0.79317311	8	ChR2	-1	-0.100632017
1	B	7.606723708	9	ChR2	1	0.881197642
1	B	0.139275016	9	ChR2	1	-0.856126783
1	B	7.133618017	9	ChR2	1	0.853309851
1	B	11.0008478	9	ChR2	1	1.041426156
1	B	1.839020587	9	ChR2	-1	0.264586591
1	B	0.185163316	9	ChR2	-1	-0.73244505
1	B	1.586232408	9	ChR2	1	0.200366819
1	B	34.87483971	9	ChR2	1	1.54251222
1	B	3.361116716	9	ChR2	-1	0.526483594
1	B	1.829359893	9	ChR2	1	0.262299153
1	B	3.751569796	9	ChR2	1	0.574213031
1	B	0.32926868	9	ChR2	1	-0.482449578
1	B	0.52919139	9	ChR2	-1	-0.27638723
1	B	4.207232565	9	ChR2	1	0.623996519
1	B	6.816156854	9	ChR2	1	0.833539576
2	B	6.402913207	9	ChR2	1	0.806377615
2	B	24.43028688	9	ChR2	1	1.387928567
2	B	1.08416276	9	ChR2	-1	0.035094486
2	B	0.280847798	9	ChR2	-1	-0.551528977
2	B	0.301677054	9	ChR2	-1	-0.520457722
2	B	3.808282254	9	ChR2	-1	0.580729129
2	B	0.780055627	9	ChR2	-1	-0.107874426
2	B	2.355441667	9	ChR2	1	0.372072353
2	B	36.78342413	9	ChR2	1	1.565652155
2	B	7.534983256	9	ChR2	1	0.877082292
2	B	21.39720009	9	ChR2	1	1.330356948
2	B	6.56850579	9	ChR2	1	0.817466587
2	B	13.84381766	9	ChR2	1	1.14125587
1	B	5.258195188	10	ChR2	-1	0.720836703
1	B	1.020197945	10	ChR2	-1	0.008684444
1	B	7.747008741	10	ChR2	-1	0.889134046
1	B	3.451424081	10	ChR2	1	0.537998325
1	B	0.149017677	10	ChR2	1	-0.82676221
1	B	2.552405346	10	ChR2	1	0.406949646
1	B	10.6116416	10	ChR2	1	1.025782574
1	B	4.03903408	10	ChR2	1	0.606277518
1	B	1.052949083	10	ChR2	-1	0.022407371
2	B	4.061784141	10	ChR2	-1	0.60871684
2	B	2.598365232	10	ChR2	1	0.414700196
2	B	6.100642897	10	ChR2	-1	0.785375604
2	B	0.720882933	10	ChR2	-1	-0.142135257
2	B	4.218053748	10	ChR2	-1	0.625112109
2	B	0.521102964	10	ChR2	-1	-0.283076456
2	B	6.958185133	10	ChR2	-1	0.84249598
2	B	21.96231443	10	ChR2	-1	1.341678105
2	B	0.493934523	10	ChR2	-1	-0.306330618
2	B	0.670427256	10	ChR2	-1	-0.173648338
2	B	9.229303423	10	ChR2	-1	0.965168924
2	B	18.52663009	10	ChR2	1	1.26779643
1	B	3.573740827	11	ChR2	-1	0.553123054
1	B	2.24552659	11	ChR2	-1	0.351318202
1	B	14.84958872	11	ChR2	-1	1.171714425
1	B	13.49803477	11	ChR2	-1	1.130270542
1	B	1.534893585	11	ChR2	-1	0.186078271
1	B	9.009745499	11	ChR2	1	0.954712524
2	B	0.114630098	11	ChR2	1	-0.940701337
2	B	0.858750619	11	ChR2	1	-0.066132937
2	B	2.243629551	11	ChR2	-1	0.350951152
2	B	2.803128441	11	ChR2	-1	0.447642998
2	B	0.518977475	11	ChR2	-1	-0.284851491
2	B	1.016502436	11	ChR2	-1	0.007108424
2	B	0.673912295	11	ChR2	-1	-0.17139662
2	B	3.627858407	11	ChR2	-1	0.559650329
2	B	3.481374577	11	ChR2	-1	0.541750754
2	B	1.546314514	11	ChR2	-1	0.189297832
2	B	11.79368186	11	ChR2	-1	1.071649408
