# Supplementary material for: Reward contingency gates selective cholinergic suppression of amygdala neurons
Source: eLife. 2024 Feb 20;12:RP89093. doi: 10.7554/eLife.89093 (PMC10942609; doi:10.7554/eLife.89093)
Supplement: Figure 7—source data 1. [file elife-89093-fig7-data1.zip › Figure7_source_data_1.csv]

Date	Cell	Projector	ST	Rs	Rm	Cm	Resting membrane potential (mV)		Date	Cell	Projector	ST	Rs	Rm	Cm	Resting membrane potential (mV)
2018.08.27	3	PFC	0	20.91	135.95	87.69			2018.09.17	1	GABA	0	30.8	225.31	32.32	-59.0138
2018.08.27	4	PFC	2	15.89	112.46	150.75	-65.23349762		2018.09.17	2	GABA	17	27.82	207.2	42.07	-58.3556
2018.08.27	5	PFC	12	11.28	50.15	150.92			2018.09.17	3	GABA	29	24.58	307.91	21.12	-58.152
2018.08.27	6	PFC	19	11.1	101.098	120.3	-70.1023407		2018.09.17	4	GABA	45	28.47	120.7	49.58	-65.5045
2018.08.30	3	PFC	19	10.6	59.4	68.85			2018.09.21	1	GABA	0	28.23	397.89	28.5
2018.08.30	4	PFC	25	11.61	43.26	167.81			2018.09.21	3	GABA	6	22.22	504.33	35.04	-53.44
2018.08.30	5	PFC	26	31.36	75.69	170.64	-57.64888763		2018.09.21	4	GABA	18	26.42	511.66	15.61	-51.6257
2018.08.30	7	PFC	52	11.67	37.04	169.18	-67.29204559		2018.09.21	5	GABA	21	36.26	314.12	21.61
2018.08.30	8	PFC	56	15.67	52.14	132.07	-65.83573151		2018.09.21	6	GABA	33	17.38	140.63	42.68	-65.7818
2019.02.11	3	PFC	14	8.83	133.2	201.18	-62.7843		2018.09.21	7	GABA	49	24.32	367.22	61.16	-64.475
2019.02.11	5	PFC	35	12.76	104.61	69.98	-60.0053		2019.02.11	1	GABA	0	27.01	271.41	50.15	-54.2128
2019.02.11	6	PFC	42	14.52	110.05	142.3			2019.02.11	2	GABA	10	29.68	344.09	26.26
2019.02.11	10	PFC	53	9.17	80.37	143.29			2019.02.11	4	GABA	23-27	21	351.76	42.03	-66.4891
2019.02.12	2	PFC	2	10.53	114.16	92.55	-71.2218		2019.02.11	7	GABA	45	20.6	234.49	24.03	-53.493
2019.02.12	3	PFC	7	18.89	92.91	141.46			2019.02.11	8	GABA	50	19.79	231.43	26.57
2019.02.12	5	PFC	12	12.08	78.08	94.92	-66.9291		2019.02.12	1	GABA	0	32.29	173.54	48.52	-69.8671
2019.02.12	7	PFC	22	12.74	36.21	173.61	-66.4762		2019.02.12	6	GABA	17	34.9	651.37	19.23
2019.02.12	8	PFC	26	11.18	44.6	157.59			2019.02.13	7	GABA	32	19.7	311.5	28.82	-64.3391
2019.02.21	1	PFC	0	35.84	86.26	93.77	-61.4004		2019.02.13	9	GABA	39	19.14	185.69	41.58	-64.0182
2019.02.21	2	PFC	5	10.21	54.67	160.13	-72.0116		2019.02.15	1	GABA	0	40.06	872.2	13.05
2019.02.21	3	PFC	5				-68.717		2019.02.15	2	GABA	2	16.78	368.61	26.91	-48.31
									2019.02.15	4	GABA	8	21.96	306.04	42.28	-64.8744
									2019.02.15	5	GABA	12	20.58	436.4	59.82	-48.2052
									2019.02.15	6	GABA	17
									2019.02.15	9	GABA	28	18.99	112.91	51.46	-64.6069
			Mean	14.842	80.1154	134.4495	-65.81986177					Mean	25.37416667	331.18375	35.43333333	-59.70912222
			SD	7.153224227	32.00514182	37.94814807	4.356455062					SD	6.315068877	174.7250331	13.74560346	6.745442335
			SEM	1.599509563	7.156567275	8.48546387	1.208263239					SEM	1.289058037	35.66559803	2.805809557	1.589916006
