# Supplementary material for: Reward contingency gates selective cholinergic suppression of amygdala neurons
Source: eLife. 2024 Feb 20;12:RP89093. doi: 10.7554/eLife.89093 (PMC10942609; doi:10.7554/eLife.89093)
Supplement: Figure 7—source data 2. [file elife-89093-fig7-data2.zip › Figure7_source_data_2.csv]

Date	Cell	Projector	EPSP (mV)			IPSP (mV)				Date	Cell	Projector	EPSP (mV)			IPSP (mV)
			5Hz	10Hz	20Hz	5Hz	10Hz	20Hz					5Hz	10Hz	20Hz	5Hz	10Hz	20Hz
2018.08.27	4	PFC	0.922792375	0.714699388	0.755919814	-4.336408615	-5.185363293	-4.940693378		2018.09.17	1	GABA	8.730963707	12.30502129	8.21499	-0.831212044	0	-2.49124
2018.08.27	5	PFC	1.607209563	0.913674951	1.240551233	-1.688688874	-2.160970926	-2.139270544		2018.09.17	2	GABA	11.23642731	11.45589352	12.60058689	-0.787498891	-0.598550141	0.007001182
2018.08.27	6	PFC	1.061410427	1.015353441	0.554115176	-1.461378574	-2.799343824	-3.565757751		2018.09.17	3	GABA			4.644512177			-0.736751556
2018.08.30	3	PFC	1.202564955	2.400823832	1.126805663	-4.361804485	-4.08924675	-4.356184483		2018.09.17	4	GABA	3.185272455	3.955029011		-0.171661034	-0.94812721
2018.08.30	4	PFC								2018.09.21	6	GABA	14.47159863	14.68382931		-0.278565496	-0.513924539
2018.08.30	5	PFC	0.855675995	0.667758226	0.939853132	-4.922319889	-5.629036427	-5.94949007		2018.09.21	7	GABA	4.532323837	5.678541183	5.209893227	-0.513246357	-0.241872787	-0.17137064
2018.08.30	7	PFC	1.389336228	3.302534103	3.192867517	-0.991034865	-3.090898514	-3.009830236		2019.02.11	1	GABA			13.36237335			-0.156913951
2018.08.30	8	PFC	0.924839735	1.551104546	1.409905314	-1.951442003	-4.178570747	-4.228217125		2019.02.11	4	GABA			8.145068169			-0.054768957
2019.02.11	3	PFC			0.904193			-5.34252		2019.02.13	7	GABA			12.62292099			-0.087649986
2019.02.11	5	PFC			0.794303			-3.72507
2019.02.11	6	PFC
2019.02.11	10	PFC			0.047421239			-1.325865984
2019.02.12	2	PFC			0.263341			-3.13937
2019.02.12	3	PFC
2019.02.12	5	PFC			0.143250301			-1.862586141
2019.02.12	7	PFC			0.310436845			-1.558177352
2019.02.12	8	PFC
2019.02.21	1	PFC
2019.02.21	2	PFC			0.123615846			-1.390818954
2019.02.21	3	PFC			0.742877543			-1.183544636
		Mean	1.137689897	1.509421212	0.836630442	-2.816153901	-3.876204354	-3.181159777				Mean	8.431317186	9.615662861	9.257192115	-0.516436765	-0.460494936	-0.527384844
		SD	0.278334302	0.995873645	0.777245057	1.649319305	1.267641476	1.569328759				SD	4.668151806	4.578458022	3.636375987	0.294966683	0.360399232	0.900634705
		SEM	0.105200478	0.376404857	0.200683811	0.623384102	0.479123443	0.405198943				SEM	2.087660954	2.047548674	1.374420934	0.131913111	0.161175437	0.340407922
